# Supplementary material for: 4-[2-(4-Fluoro­phen­yl)-1H-pyrrol-3-yl]pyridine
Source: Acta Crystallogr Sect E Struct Rep Online. 2009 Feb 4;65(Pt 3):o457. doi: 10.1107/S160053680900364X (PMC2968667; doi:10.1107/S160053680900364X)
Supplement: Supplementary file 2 [file e-65-0o457-Isup2.hkl]

# 
# h,k,l, Fc-squared, Fo-squared, sigma(Fo-squared) and status flag 
# 
data_I
_shelx_title ' ba102 in Pbca               New: Pbca' 
_shelx_refln_list_code          4 
_shelx_F_calc_maximum      279.14 
_exptl_crystal_F_000       992.00 
_reflns_d_resolution_high  0.8231 
 
loop_ 
 _symmetry_equiv_pos_as_xyz 
 'x, y, z' 
 '-x+1/2, -y, z+1/2' 
 'x+1/2, -y+1/2, -z' 
 '-x, y+1/2, -z+1/2' 
 '-x, -y, -z' 
 'x-1/2, y, -z-1/2' 
 '-x-1/2, y-1/2, z' 
 'x, -y-1/2, z-1/2' 
 
_cell_length_a     9.2966 
_cell_length_b     8.1966 
_cell_length_c    30.5738 
_cell_angle_alpha  90.000 
_cell_angle_beta   90.000 
_cell_angle_gamma  90.000 
 
_shelx_F_squared_multiplier     1.000 
 
loop_ 
 _refln_index_h 
 _refln_index_k 
 _refln_index_l 
 _refln_F_squared_calc 
 _refln_F_squared_meas 
 _refln_F_squared_sigma 
 _refln_observed_status 
   2   0   0    23975.02    20747.64    221.66 o 
   4   0   0      466.54      424.95     13.81 o 
   6   0   0      150.67      113.19      9.58 o 
   8   0   0      986.03      837.63     29.24 o 
  10   0   0     3373.33     3345.30     71.26 o 
   2   1   0    44642.92    48805.94    505.85 o 
   4   1   0     7355.47     8297.80    109.92 o 
   6   1   0       80.60       91.06      8.27 o 
   8   1   0     3154.27     2798.47     68.72 o 
  10   1   0      129.95      108.04      9.46 o 
   0   2   0    77917.84    82602.52    845.43 o 
   2   2   0     4415.63     4295.37     60.68 o 
   4   2   0      258.01      288.31     12.54 o 
   6   2   0       40.21       42.91      5.60 o 
   8   2   0        1.72       -6.95      8.45 o 
  10   2   0      869.42      913.26     27.90 o 
   2   3   0       61.51       91.00      6.48 o 
   4   3   0     3179.98     3231.26     61.43 o 
   6   3   0     1955.03     1918.52     52.37 o 
   8   3   0       99.76      101.90     11.01 o 
  10   3   0        1.88        1.91      4.87 o 
   0   4   0       23.53       17.83      4.41 o 
   2   4   0     5113.68     5240.59     82.77 o 
   4   4   0       48.73       44.85      6.18 o 
   6   4   0        0.42        2.60      6.61 o 
   8   4   0      134.47      144.88     13.17 o 
  10   4   0      237.11      254.69     12.30 o 
   2   5   0      158.54      177.39     11.51 o 
   4   5   0      210.31      203.01     13.40 o 
   6   5   0      189.32      178.85     13.66 o 
   8   5   0      235.17      264.62     15.94 o 
   0   6   0      870.43      908.71     28.45 o 
   2   6   0        0.39        1.21      4.35 o 
   4   6   0        5.00        3.98      5.13 o 
   6   6   0       66.37       67.23      8.33 o 
   8   6   0      136.77      155.23     10.98 o 
   2   7   0      388.56      403.94     19.65 o 
   4   7   0        3.10        1.33      6.69 o 
   6   7   0      151.42      154.38     12.00 o 
   8   7   0      128.08      141.87      8.48 o 
   0   8   0       16.83        7.01      6.20 o 
   2   8   0       31.44       32.48      6.74 o 
   4   8   0      169.17      171.82     12.14 o 
   6   8   0       13.06       10.03      4.12 o 
   2   9   0      181.00      173.66     12.43 o 
   4   9   0       32.31       34.70      5.59 o 
   1   1   1      180.52      148.04      4.96 o 
   2   1   1     2839.05     2754.49     40.42 o 
   3   1   1      254.09      272.18      9.76 o 
   4   1   1     1433.06     1488.63     33.90 o 
   5   1   1        2.66        2.42      3.12 o 
   6   1   1      224.79      219.25     13.28 o 
   7   1   1      165.07      160.49     13.50 o 
   8   1   1      171.56      157.92     12.91 o 
   9   1   1       73.41       57.77      9.05 o 
  10   1   1        6.75       13.58      3.70 o 
  11   1   1        0.42        0.00      4.16 o 
   0   2   1     9770.66     9413.33    109.00 o 
   1   2   1     2180.37     1995.08     32.92 o 
   2   2   1     9389.36     9220.32    111.91 o 
   3   2   1       48.93       77.16      5.79 o 
   4   2   1      473.08      492.78     16.10 o 
   5   2   1       75.21       73.47      7.67 o 
   6   2   1      639.27      625.61     22.54 o 
   7   2   1       94.91      105.95     10.66 o 
   8   2   1        0.74       -2.77      6.61 o 
   9   2   1       72.07       84.29      9.95 o 
  10   2   1      135.41      128.67     10.44 o 
  11   2   1       15.33       26.63      5.04 o 
   1   3   1     4389.61     4199.64     62.72 o 
   2   3   1      285.85      289.98     11.24 o 
   3   3   1      510.87      520.61     16.52 o 
   4   3   1      800.09      789.08     22.87 o 
   5   3   1      833.71      828.34     25.43 o 
   6   3   1      446.34      439.05     19.61 o 
   7   3   1      123.85      139.81     12.11 o 
   8   3   1       82.21       88.91      9.66 o 
   9   3   1       10.30       -6.18      6.18 o 
  10   3   1        0.20        1.91      3.98 o 
   0   4   1     5236.76     5100.22     78.58 o 
   1   4   1     1115.96     1150.84     31.36 o 
   2   4   1       16.31       13.90      4.09 o 
   3   4   1      216.54      220.51     11.88 o 
   4   4   1      532.58      469.16     18.65 o 
   5   4   1      330.64      313.17     16.30 o 
   6   4   1      598.64      624.76     24.65 o 
   7   4   1      513.17      502.78     23.19 o 
   8   4   1      255.81      283.41     16.55 o 
   9   4   1        0.12       -6.03      6.03 o 
  10   4   1      103.49      127.75      9.09 o 
   1   5   1     2992.70     3093.67     62.42 o 
   2   5   1      147.38      136.89     10.73 o 
   3   5   1     1565.43     1599.92     45.46 o 
   4   5   1       29.42       33.20      6.43 o 
   5   5   1      813.71      790.64     27.74 o 
   6   5   1      505.90      531.49     23.10 o 
   7   5   1        3.35        1.35      6.77 o 
   8   5   1        3.63        3.60      5.51 o 
   9   5   1      242.03      229.92     12.79 o 
   0   6   1      601.29      581.61     22.81 o 
   1   6   1      174.30      186.50     12.19 o 
   2   6   1       74.64       69.21      7.99 o 
   3   6   1        0.44       -4.55      4.55 o 
   4   6   1       72.25       69.82      9.51 o 
   5   6   1       68.70       67.88      8.47 o 
   6   6   1       44.16       42.45      8.11 o 
   7   6   1      908.64      918.16     29.42 o 
   8   6   1        8.48        4.76      5.13 o 
   9   6   1        2.72        4.90      4.12 o 
   1   7   1       28.81       41.45      7.44 o 
   2   7   1       29.92       28.53      6.31 o 
   3   7   1      146.87      145.81     11.54 o 
   4   7   1      159.98      173.79     13.66 o 
   5   7   1       63.03       65.49      8.82 o 
   6   7   1      123.43      150.39     11.27 o 
   7   7   1       33.85       34.96      6.29 o 
   8   7   1       33.20       48.63      5.43 o 
   0   8   1      173.14      184.83     13.72 o 
   1   8   1        1.33       -2.60      6.12 o 
   2   8   1       25.89       22.21      6.05 o 
   3   8   1       10.88       14.76      4.48 o 
   4   8   1        0.43       -3.80      4.62 o 
   5   8   1       51.30       47.68      6.70 o 
   6   8   1        2.51        0.80      3.95 o 
   1   9   1      548.52      551.26     21.37 o 
   2   9   1        5.03        1.96      6.03 o 
   3   9   1        8.70       13.61      4.55 o 
   4   9   1      103.47      103.36      8.96 o 
   0   0   2      210.97      241.47      5.11 o 
   1   0   2     8017.61     6707.04     74.71 o 
   2   0   2      150.54      103.93      4.96 o 
   3   0   2        1.13        5.36      2.60 o 
   4   0   2      115.29      107.97      7.66 o 
   5   0   2      549.88      493.47     16.92 o 
   6   0   2     1524.91     1240.88     37.47 o 
   7   0   2      238.09      185.10     13.29 o 
   8   0   2      219.87      175.21     13.49 o 
   9   0   2       34.76       17.22      5.94 o 
  10   0   2      408.52      408.63     18.90 o 
  11   0   2      178.32      175.51     10.34 o 
   1   1   2      920.74      878.68     16.47 o 
   2   1   2     1992.65     2016.17     32.67 o 
   3   1   2     1471.47     1396.13     29.06 o 
   4   1   2     1289.19     1305.78     31.66 o 
   5   1   2     2839.68     3275.40     61.39 o 
   6   1   2       78.23       67.73      7.79 o 
   7   1   2      147.16      165.90     12.94 o 
   8   1   2      228.57      295.14     17.13 o 
   9   1   2     1657.24     1739.47     52.01 o 
  10   1   2       11.44       20.28      6.25 o 
  11   1   2       62.25       61.72      6.46 o 
   0   2   2     7679.21     7504.90     89.92 o 
   1   2   2     7895.67     7403.45     90.18 o 
   2   2   2     5947.13     5549.39     74.24 o 
   3   2   2     1147.84     1257.05     29.35 o 
   4   2   2        1.05        6.61      3.14 o 
   5   2   2        4.79        0.00      4.13 o 
   6   2   2      143.27      133.17     11.18 o 
   7   2   2     1472.82     1479.20     39.03 o 
   8   2   2      481.48      494.93     22.21 o 
   9   2   2       10.04        7.97      7.36 o 
  10   2   2        0.65       -1.07      4.39 o 
  11   2   2      225.64      249.26     11.44 o 
   1   3   2     2621.63     2599.54     45.08 o 
   2   3   2      141.08      146.14      7.92 o 
   3   3   2      301.93      283.10     12.13 o 
   4   3   2     1510.79     1583.46     40.07 o 
   5   3   2      586.72      533.74     20.18 o 
   6   3   2       12.10       18.38      6.14 o 
   7   3   2      173.28      166.09     13.27 o 
   8   3   2        1.83        2.77      6.21 o 
   9   3   2      681.04      742.33     26.53 o 
  10   3   2       40.98       57.56      7.15 o 
   0   4   2      114.68      114.75      8.04 o 
   1   4   2      928.27     1033.94     29.53 o 
   2   4   2      583.29      561.62     18.19 o 
   3   4   2      701.70      795.85     23.19 o 
   4   4   2       73.91       66.73      8.04 o 
   5   4   2      172.28      209.76     13.98 o 
   6   4   2      163.87      144.92     11.50 o 
   7   4   2     2178.32     2198.84     59.75 o 
   8   4   2       74.48       81.58     10.52 o 
   9   4   2       97.01       94.53      9.20 o 
  10   4   2       11.79       13.18      4.00 o 
   1   5   2     1081.26     1209.33     35.94 o 
   2   5   2      589.85      605.09     21.16 o 
   3   5   2       44.08       43.98      7.12 o 
   4   5   2      178.22      182.49     12.63 o 
   5   5   2      515.46      507.39     22.30 o 
   6   5   2       34.65       19.18      7.91 o 
   7   5   2      154.54      163.01     13.73 o 
   8   5   2       18.31       19.15      5.53 o 
   9   5   2      233.56      220.05     12.83 o 
   0   6   2     1839.23     1879.95     50.75 o 
   1   6   2        2.61        3.12      4.55 o 
   2   6   2       25.92       33.09      5.88 o 
   3   6   2       76.83       82.80      8.89 o 
   4   6   2       81.10       61.95      8.04 o 
   5   6   2       15.50        4.07      9.69 o 
   6   6   2      114.69      128.06     11.56 o 
   7   6   2      409.84      396.94     19.39 o 
   8   6   2        0.28       -0.95      6.06 o 
   1   7   2      189.17      172.24     12.65 o 
   2   7   2       83.84       75.84      9.35 o 
   3   7   2       18.36       13.50      6.43 o 
   4   7   2        4.63        1.78      5.91 o 
   5   7   2      328.14      328.55     18.01 o 
   6   7   2      214.64      229.35     14.72 o 
   7   7   2       58.36       89.66      8.16 o 
   8   7   2       17.43       14.28      3.44 o 
   0   8   2       53.87       43.73      8.40 o 
   1   8   2       29.69       26.05      7.06 o 
   2   8   2       29.21       30.69      7.24 o 
   3   8   2       41.47       42.51      7.68 o 
   4   8   2       17.01       10.59      6.51 o 
   5   8   2        4.67        0.99      6.02 o 
   6   8   2        3.18        0.00      3.84 o 
   1   9   2       53.67       50.53      7.18 o 
   2   9   2       17.44       21.40      4.06 o 
   3   9   2        7.56        3.54      3.54 o 
   4   9   2        9.49        7.47      3.77 o 
   1   1   3      943.29      937.65     17.72 o 
   2   1   3     6829.28     6927.64     84.73 o 
   3   1   3     1625.04     1584.44     31.73 o 
   4   1   3        3.60       37.55      5.07 o 
   5   1   3     2046.89     2144.23     47.25 o 
   6   1   3      232.41      242.82     14.32 o 
   7   1   3      583.01      510.45     21.82 o 
   8   1   3      221.75      249.83     16.28 o 
   9   1   3       60.36       67.46      8.97 o 
  10   1   3       22.91       29.85      6.25 o 
  11   1   3       81.24       84.86      7.79 o 
   0   2   3    48225.30    51616.70    535.23 o 
   1   2   3        0.06       -2.88      3.38 o 
   2   2   3     2021.91     1960.33     35.50 o 
   3   2   3       21.16       37.17      4.47 o 
   4   2   3       20.15       15.32      3.58 o 
   5   2   3        2.03        3.61      6.12 o 
   6   2   3      628.86      636.50     22.86 o 
   7   2   3      391.37      448.32     20.59 o 
   8   2   3      970.83      966.24     31.79 o 
   9   2   3      104.47      100.63     10.85 o 
  10   2   3      200.83      219.61     13.67 o 
  11   2   3       16.41       22.13      4.62 o 
   1   3   3      416.25      404.81     12.98 o 
   2   3   3     1345.34     1341.14     31.48 o 
   3   3   3        0.03       -2.36      3.67 o 
   4   3   3      397.94      391.91     15.67 o 
   5   3   3      348.21      365.00     16.63 o 
   6   3   3      237.26      235.49     14.23 o 
   7   3   3      460.49      439.45     21.08 o 
   8   3   3        0.00       -1.85      5.39 o 
   9   3   3       11.02        9.18      5.72 o 
  10   3   3       17.80       21.31      6.28 o 
   0   4   3      312.51      373.71     14.05 o 
   1   4   3      329.77      354.73     14.02 o 
   2   4   3     1755.34     1892.94     43.23 o 
   3   4   3      647.61      548.86     19.17 o 
   4   4   3      113.64      111.46      9.54 o 
   5   4   3        2.83        3.51      6.70 o 
   6   4   3      975.45      972.22     31.50 o 
   7   4   3       17.14       16.55      7.47 o 
   8   4   3      284.17      301.59     17.03 o 
   9   4   3       44.67       60.62      7.85 o 
  10   4   3       23.31       32.04      5.85 o 
   1   5   3        0.36        4.41      3.15 o 
   2   5   3      580.42      604.17     21.28 o 
   3   5   3      163.88      181.54     12.28 o 
   4   5   3      793.43      741.91     25.89 o 
   5   5   3      301.26      267.95     16.49 o 
   6   5   3     1593.06     1621.62     50.36 o 
   7   5   3       17.61        5.39      8.53 o 
   8   5   3      142.29      168.32     12.16 o 
   9   5   3        2.16        4.19      3.93 o 
   0   6   3      737.51      686.62     24.54 o 
   1   6   3        7.46        3.52      6.11 o 
   2   6   3      121.65      145.20     11.48 o 
   3   6   3       82.89       89.07      9.45 o 
   4   6   3      249.32      261.71     16.06 o 
   5   6   3        0.58       -2.71      6.37 o 
   6   6   3      276.83      248.52     15.91 o 
   7   6   3       68.44       61.57      9.49 o 
   8   6   3       71.33       70.71      7.52 o 
   1   7   3        0.24        1.78      4.52 o 
   2   7   3       31.46       40.20      6.75 o 
   3   7   3       54.96       66.60      8.94 o 
   4   7   3      210.06      204.50     14.48 o 
   5   7   3       85.50       79.48      8.50 o 
   6   7   3      122.42      115.83      9.94 o 
   7   7   3        0.83        0.00      3.84 o 
   0   8   3     1703.20     1858.22     54.12 o 
   1   8   3       24.84       20.79      6.00 o 
   2   8   3       84.84       96.89     10.85 o 
   3   8   3       25.92       20.34      5.34 o 
   4   8   3        0.61       -0.75      4.06 o 
   5   8   3        4.79        0.98      5.97 o 
   6   8   3        6.60       12.90      4.04 o 
   1   9   3        4.79        4.07      4.76 o 
   2   9   3       12.88        4.50      5.02 o 
   3   9   3        7.38       10.49      3.49 o 
   4   9   3       89.21       78.22      7.61 o 
   0   0   4     7771.24     6775.99     75.64 o 
   1   0   4      241.87      387.72      9.98 o 
   2   0   4      746.61      663.07     16.26 o 
   3   0   4     3118.40     2821.09     45.72 o 
   4   0   4     1125.72     1047.43     27.72 o 
   5   0   4      872.46      872.77     23.61 o 
   6   0   4      289.45      253.04     13.77 o 
   7   0   4       21.73       14.73      5.31 o 
   8   0   4       63.80       82.94      9.81 o 
   9   0   4      872.40      796.40     28.33 o 
  10   0   4      151.73      173.21     11.99 o 
  11   0   4       61.83       52.75      6.35 o 
   1   1   4     2463.61     2355.50     34.22 o 
   2   1   4        5.05       -2.48      2.98 o 
   3   1   4     3372.47     3195.00     50.94 o 
   4   1   4      310.11      321.66     12.58 o 
   5   1   4       61.64       85.88      7.85 o 
   6   1   4      548.54      679.08     23.00 o 
   7   1   4      110.02      115.49     10.27 o 
   8   1   4      663.59      600.11     24.95 o 
   9   1   4        0.75       -4.03      6.98 o 
  10   1   4       21.55       17.74      5.43 o 
  11   1   4       46.82       29.15      5.33 o 
   0   2   4    23505.16    24001.09    258.31 o 
   1   2   4     1409.90     1323.51     26.17 o 
   2   2   4     2514.79     2377.24     40.89 o 
   3   2   4       32.25       23.13      4.01 o 
   4   2   4     1972.67     2089.36     44.49 o 
   5   2   4      110.05       96.51      8.56 o 
   6   2   4      574.48      558.53     21.45 o 
   7   2   4      815.74      765.42     27.68 o 
   8   2   4       67.32       76.07      9.58 o 
   9   2   4      240.52      225.84     15.21 o 
  10   2   4      246.45      249.36     13.86 o 
   1   3   4     2882.52     2680.80     46.84 o 
   2   3   4     4783.71     4687.92     71.46 o 
   3   3   4     9764.91    10288.70    134.90 o 
   4   3   4      223.99      201.77     11.15 o 
   5   3   4      664.90      747.07     24.35 o 
   6   3   4      322.99      344.25     17.40 o 
   7   3   4     1041.34     1059.16     32.86 o 
   8   3   4      424.62      404.86     20.14 o 
   9   3   4      445.80      451.45     20.59 o 
  10   3   4       40.53       58.72      7.26 o 
   0   4   4     3383.80     3575.24     62.28 o 
   1   4   4      538.08      566.51     17.88 o 
   2   4   4       41.65       49.63      5.94 o 
   3   4   4      156.29      170.40     10.76 o 
   4   4   4     1100.79     1189.18     31.35 o 
   5   4   4      118.00      105.99      9.95 o 
   6   4   4       17.49       21.87      6.49 o 
   7   4   4     1930.80     1968.15     56.30 o 
   8   4   4       84.65       72.20     10.73 o 
   9   4   4        1.20        1.47      4.15 o 
  10   4   4       83.59      101.75      8.01 o 
   1   5   4       31.76       31.26      5.68 o 
   2   5   4      473.71      499.65     19.32 o 
   3   5   4      329.29      387.25     17.84 o 
   4   5   4        0.02        0.00      4.18 o 
   5   5   4     1071.36     1127.86     33.72 o 
   6   5   4       14.32        8.24      8.89 o 
   7   5   4        5.38        4.03      6.98 o 
   8   5   4       34.38       48.83      7.32 o 
   9   5   4       29.80       31.35      5.20 o 
   0   6   4        0.85       -4.70      5.25 o 
   1   6   4      337.96      343.09     17.05 o 
   2   6   4       25.21       30.20      6.06 o 
   3   6   4      160.73      158.60     12.46 o 
   4   6   4       65.90       64.92      9.05 o 
   5   6   4       41.31       38.02      7.68 o 
   6   6   4      335.34      325.85     18.39 o 
   7   6   4      130.90      131.62     11.27 o 
   8   6   4      215.74      229.84     13.05 o 
   1   7   4      527.24      587.45     24.17 o 
   2   7   4       47.62       39.36      7.39 o 
   3   7   4       12.64       29.70      6.05 o 
   4   7   4        7.30       -4.44      6.92 o 
   5   7   4      552.32      557.20     23.38 o 
   6   7   4        2.09       -0.75      4.01 o 
   7   7   4       81.43       74.49      7.46 o 
   0   8   4       44.47       56.52      8.76 o 
   1   8   4      250.50      240.93     15.94 o 
   2   8   4       10.82        7.61      4.85 o 
   3   8   4        0.02        2.43      4.55 o 
   4   8   4        5.27        1.48      4.59 o 
   5   8   4        2.72       -5.31      5.31 o 
   6   8   4      175.30      182.34     10.34 o 
   1   9   4       15.38       17.42      5.28 o 
   2   9   4        3.94        5.72      3.31 o 
   3   9   4        1.14        1.73      3.86 o 
   4   9   4       42.40       45.42      6.12 o 
   1   1   5      512.09      469.58     12.61 o 
   2   1   5      174.68      173.87      7.21 o 
   3   1   5     3176.98     3317.42     52.87 o 
   4   1   5     1933.40     1991.15     41.91 o 
   5   1   5      523.70      615.49     20.10 o 
   6   1   5      194.43      184.60     12.08 o 
   7   1   5        1.37        5.02      5.02 o 
   8   1   5        0.08       -6.75      6.75 o 
   9   1   5       35.79       38.36      6.63 o 
  10   1   5        0.12        4.38      5.13 o 
  11   1   5       35.33       38.48      5.28 o 
   0   2   5    22885.77    22481.58    244.14 o 
   1   2   5     1072.66     1020.45     22.86 o 
   2   2   5     3829.43     3672.69     56.00 o 
   3   2   5      221.63      216.65     10.17 o 
   4   2   5      712.78      743.57     21.03 o 
   5   2   5        0.02        2.80      4.84 o 
   6   2   5     1210.46     1201.43     32.58 o 
   7   2   5      445.03      373.77     19.04 o 
   8   2   5      532.46      517.37     23.21 o 
   9   2   5       19.88       18.34      6.23 o 
  10   2   5        9.99       10.32      4.30 o 
   1   3   5      524.26      514.60     14.96 o 
   2   3   5      470.16      493.84     15.49 o 
   3   3   5     1120.67     1246.61     32.96 o 
   4   3   5      127.07      125.71      9.03 o 
   5   3   5      287.07      227.88     13.19 o 
   6   3   5       97.28       77.65      9.60 o 
   7   3   5      490.36      510.90     22.90 o 
   8   3   5        9.51       -1.38      8.17 o 
   9   3   5       17.20       21.37      5.45 o 
  10   3   5        0.06       -3.96      3.96 o 
   0   4   5     5454.58     5419.94     83.59 o 
   1   4   5      216.48      237.35     11.39 o 
   2   4   5      544.13      545.03     18.43 o 
   3   4   5      562.43      555.03     19.58 o 
   4   4   5       33.85       37.64      6.63 o 
   5   4   5       58.51       54.73      6.89 o 
   6   4   5       23.09       26.39      7.47 o 
   7   4   5     1945.91     2028.72     57.56 o 
   8   4   5      127.69      112.94     11.30 o 
   9   4   5       13.93       20.96      4.96 o 
  10   4   5       18.08       23.02      4.56 o 
   1   5   5      631.03      669.67     22.13 o 
   2   5   5      200.54      185.55     12.14 o 
   3   5   5      282.44      299.16     15.53 o 
   4   5   5      296.35      288.04     16.06 o 
   5   5   5      319.30      347.12     18.70 o 
   6   5   5       43.83       46.72      7.94 o 
   7   5   5      187.59      215.00     15.31 o 
   8   5   5       21.73       28.06      6.05 o 
   9   5   5       26.73       27.87      6.37 o 
   0   6   5       75.40       63.97      8.79 o 
   1   6   5       50.21       58.23      7.12 o 
   2   6   5        7.21        7.41      5.53 o 
   3   6   5       22.81        6.86      6.41 o 
   4   6   5      123.29      105.33     10.92 o 
   5   6   5      147.87      152.11     12.83 o 
   6   6   5      427.96      425.75     20.22 o 
   7   6   5      900.18      974.63     29.92 o 
   8   6   5        8.18        1.82      5.16 o 
   1   7   5       42.99       38.24      8.20 o 
   2   7   5       62.39       60.04      9.11 o 
   3   7   5      430.80      458.93     21.06 o 
   4   7   5       40.64       37.12      7.82 o 
   5   7   5      130.79      126.95     11.88 o 
   6   7   5       22.86       11.79      5.89 o 
   7   7   5      105.47       99.50      9.05 o 
   0   8   5       89.81       89.16      9.57 o 
   1   8   5        3.23       -4.30      5.63 o 
   2   8   5      113.55       94.14     10.67 o 
   3   8   5       32.25       35.30      6.32 o 
   4   8   5        0.18       -1.10      5.30 o 
   5   8   5        1.20       -2.86      4.96 o 
   6   8   5       27.05       24.83      4.78 o 
   1   9   5       33.99       40.30      5.66 o 
   2   9   5       15.39       14.39      4.56 o 
   3   9   5       48.24       64.29      6.66 o 
   4   9   5        4.14        2.83      4.13 o 
   0   0   6    63820.23    68242.68    697.72 o 
   1   0   6     3392.32     3070.84     42.50 o 
   2   0   6      581.53      468.46     14.23 o 
   3   0   6     7083.10     6787.69     89.81 o 
   4   0   6     1823.44     1485.83     34.91 o 
   5   0   6       19.61       14.65      4.85 o 
   6   0   6      257.81      219.78     13.19 o 
   7   0   6     2206.88     2180.91     57.02 o 
   8   0   6      123.01      105.44     10.38 o 
   9   0   6       15.64       16.07      5.79 o 
  10   0   6       37.12       39.55      6.96 o 
  11   0   6        0.11       -4.85      5.33 o 
   1   1   6     4987.13     4770.72     61.95 o 
   2   1   6      473.20      488.07     14.99 o 
   3   1   6      211.32      217.78      9.53 o 
   4   1   6     1234.86     1294.79     32.69 o 
   5   1   6     4734.46     4924.43     82.51 o 
   6   1   6       11.77       25.88      5.28 o 
   7   1   6      140.08      148.08     11.67 o 
   8   1   6      554.91      455.25     21.94 o 
   9   1   6      201.49      196.86     14.21 o 
  10   1   6      201.23      188.23     12.04 o 
  11   1   6       61.68       82.48      7.16 o 
   0   2   6    12783.96    12591.40    145.36 o 
   1   2   6     4507.30     4389.74     61.95 o 
   2   2   6        4.37       10.07      3.58 o 
   3   2   6      991.63     1093.18     28.51 o 
   4   2   6      185.92      190.84     11.07 o 
   5   2   6       69.07       83.77      8.42 o 
   6   2   6      293.86      292.01     15.68 o 
   7   2   6      355.40      397.71     19.70 o 
   8   2   6      123.41      142.99     12.26 o 
   9   2   6      121.95      125.57     10.92 o 
  10   2   6       33.42       34.47      6.52 o 
   1   3   6      560.29      522.48     15.40 o 
   2   3   6     1710.50     1718.65     37.70 o 
   3   3   6      622.73      614.78     19.05 o 
   4   3   6     1711.64     1846.05     45.10 o 
   5   3   6      328.11      351.60     16.59 o 
   6   3   6      673.57      721.45     26.03 o 
   7   3   6      405.64      402.90     20.57 o 
   8   3   6       72.12       84.58      9.94 o 
   9   3   6       69.04       84.52      9.02 o 
  10   3   6      116.55      119.40      9.34 o 
   0   4   6      984.24      971.12     29.17 o 
   1   4   6       54.66       61.11      6.46 o 
   2   4   6       76.91      105.62      8.56 o 
   3   4   6      807.03      825.13     24.45 o 
   4   4   6      845.02      829.26     25.88 o 
   5   4   6        2.01        1.21      5.25 o 
   6   4   6      895.11      843.39     29.19 o 
   7   4   6       38.71       47.87      8.34 o 
   8   4   6       41.60       32.15      6.80 o 
   9   4   6      111.92      123.07     10.79 o 
  10   4   6       24.92       30.25      5.20 o 
   1   5   6     1457.66     1442.32     40.65 o 
   2   5   6        0.88       -0.69      3.75 o 
   3   5   6        8.28        2.27      5.76 o 
   4   5   6      155.61      164.02     12.22 o 
   5   5   6     1135.17     1117.48     34.07 o 
   6   5   6      127.54      133.85     11.82 o 
   7   5   6        4.75       -2.66      5.95 o 
   8   5   6       40.57       21.54      7.23 o 
   9   5   6        4.58        1.70      3.81 o 
   0   6   6      226.40      250.22     14.62 o 
   1   6   6      174.62      177.55     13.03 o 
   2   6   6        8.10        9.98      4.07 o 
   3   6   6      623.36      615.96     24.55 o 
   4   6   6       28.60       30.46      7.18 o 
   5   6   6      117.48      104.04     11.60 o 
   6   6   6       63.21       60.77      8.43 o 
   7   6   6      315.81      313.31     16.25 o 
   8   6   6        0.35        0.89      4.96 o 
   1   7   6     1413.56     1485.23     39.82 o 
   2   7   6      272.34      281.85     17.30 o 
   3   7   6      151.71      139.26     12.69 o 
   4   7   6        1.61       -6.60      7.35 o 
   5   7   6       74.60       58.75      8.82 o 
   6   7   6       89.51       91.52      9.12 o 
   7   7   6       19.17       15.44      5.69 o 
   0   8   6        3.33       -3.87      6.70 o 
   1   8   6        1.76        6.83      4.35 o 
   2   8   6        5.29        7.50      5.59 o 
   3   8   6        8.61        5.56      4.42 o 
   4   8   6      181.13      149.71     11.54 o 
   5   8   6       53.28       54.31      6.23 o 
   6   8   6        2.34       -2.89      4.47 o 
   1   9   6       23.14       27.26      5.28 o 
   2   9   6      155.75      173.60     11.19 o 
   3   9   6       13.71       15.43      4.19 o 
   4   9   6       42.80       40.32      5.69 o 
   1   1   7     1456.60     1429.04     26.90 o 
   2   1   7     1956.63     1686.36     32.08 o 
   3   1   7       25.27       30.14      4.04 o 
   4   1   7        9.57       19.50      4.01 o 
   5   1   7       66.19       52.05      7.27 o 
   6   1   7      103.68       79.85      9.03 o 
   7   1   7      173.97      151.43     13.09 o 
   8   1   7       19.13       17.53      6.46 o 
   9   1   7        1.02        0.00      6.46 o 
  10   1   7        0.00        3.17      4.09 o 
  11   1   7        3.12        4.68      3.11 o 
   0   2   7    12590.38    11850.31    139.24 o 
   1   2   7       99.75      123.04      6.57 o 
   2   2   7      357.27      359.87     12.15 o 
   3   2   7      175.23      215.67     10.11 o 
   4   2   7      515.76      597.85     18.89 o 
   5   2   7      581.80      569.80     20.40 o 
   6   2   7      316.42      331.80     16.94 o 
   7   2   7       12.90        7.09      5.45 o 
   8   2   7      358.13      405.81     20.09 o 
   9   2   7       43.82       33.42      6.48 o 
  10   2   7       33.17       27.77      6.48 o 
   1   3   7       32.10       32.56      5.50 o 
   2   3   7     1314.08     1366.03     33.42 o 
   3   3   7     1125.08     1156.27     32.28 o 
   4   3   7       55.54       46.23      6.34 o 
   5   3   7     1143.66     1271.16     39.82 o 
   6   3   7       69.82       73.65      9.12 o 
   7   3   7        1.33        0.00      5.83 o 
   8   3   7        0.79        0.92      5.10 o 
   9   3   7      133.38      137.82     11.47 o 
  10   3   7       19.01       20.80      4.49 o 
   0   4   7      937.89      934.16     29.31 o 
   1   4   7       98.30      115.44      8.67 o 
   2   4   7      325.08      386.48     15.85 o 
   3   4   7      271.06      234.60     13.14 o 
   4   4   7      339.11      318.17     15.90 o 
   5   4   7       34.85       26.86      5.82 o 
   6   4   7       33.15       38.36      8.24 o 
   7   4   7      531.18      512.89     22.78 o 
   8   4   7      144.28      154.10     12.72 o 
   9   4   7        1.17        2.10      5.33 o 
  10   4   7        1.58        0.00      3.11 o 
   1   5   7      495.43      526.83     19.99 o 
   2   5   7       16.81       17.76      4.65 o 
   3   5   7      405.72      432.57     19.18 o 
   4   5   7       96.61       98.77      9.77 o 
   5   5   7      216.58      207.42     15.37 o 
   6   5   7       40.68       38.51      7.45 o 
   7   5   7        3.25       -2.65      6.98 o 
   8   5   7       29.07       39.36      7.58 o 
   9   5   7      329.99      346.80     14.83 o 
   0   6   7      537.93      546.24     22.09 o 
   1   6   7      595.69      632.22     24.19 o 
   2   6   7        5.46        3.78      6.55 o 
   3   6   7      166.09      154.24     12.63 o 
   4   6   7      417.64      398.57     19.73 o 
   5   6   7       54.16       64.12      8.54 o 
   6   6   7       11.90       15.51      4.71 o 
   7   6   7     1174.07     1193.93     32.90 o 
   8   6   7      101.35       86.29      8.42 o 
   1   7   7      148.26      150.25     12.29 o 
   2   7   7      136.99      135.66     11.76 o 
   3   7   7        0.95       -6.44      6.44 o 
   4   7   7        2.99       -6.55      7.30 o 
   5   7   7       93.02      104.73     10.13 o 
   6   7   7       85.31       67.77      8.37 o 
   7   7   7       83.63       76.25      8.31 o 
   0   8   7     1285.60     1196.98     35.29 o 
   1   8   7      107.54       92.22     10.23 o 
   2   8   7      220.39      234.37     14.67 o 
   3   8   7      107.41      107.32      9.81 o 
   4   8   7       87.02       79.97      8.73 o 
   5   8   7        4.35        5.48      5.28 o 
   6   8   7       16.55       28.93      4.76 o 
   1   9   7       20.41       22.85      5.39 o 
   2   9   7       67.67       59.87      7.30 o 
   3   9   7      129.68      155.30      9.97 o 
   4   9   7        0.19       -1.33      4.48 o 
   0   0   8     6030.22     5297.26     67.71 o 
   1   0   8     2164.89     1889.18     32.42 o 
   2   0   8       57.71       62.32      4.81 o 
   3   0   8     2462.37     2491.96     44.95 o 
   4   0   8     6759.25     7111.27    101.06 o 
   5   0   8      166.25      144.66      9.86 o 
   6   0   8     3837.46     4002.73     77.84 o 
   7   0   8      790.29      718.65     26.15 o 
   8   0   8      950.86      835.08     29.60 o 
   9   0   8        6.00        3.95      6.03 o 
  10   0   8       54.86       43.58      7.96 o 
  11   0   8        0.00       -0.64      5.59 o 
   1   1   8     7314.93     7277.14     90.78 o 
   2   1   8      811.77      729.31     20.19 o 
   3   1   8     1540.37     1519.82     33.85 o 
   4   1   8     1853.34     1868.81     41.98 o 
   5   1   8      461.54      611.21     20.68 o 
   6   1   8      654.12      708.16     24.50 o 
   7   1   8      135.51      133.29     11.82 o 
   8   1   8        2.74       -6.93      6.93 o 
   9   1   8      233.92      195.94     13.87 o 
  10   1   8        1.99       -2.07      6.02 o 
   0   2   8        9.57       10.00      3.44 o 
   1   2   8      268.25      297.90     10.71 o 
   2   2   8     1131.70     1203.16     28.78 o 
   3   2   8      209.54      211.38     10.35 o 
   4   2   8      724.26      763.77     22.01 o 
   5   2   8      148.22      178.16     11.74 o 
   6   2   8      260.24      285.56     15.67 o 
   7   2   8      915.47      863.07     29.59 o 
   8   2   8       20.13        8.34      6.63 o 
   9   2   8        0.04       -3.81      6.60 o 
  10   2   8        1.53       -1.93      5.11 o 
   1   3   8      802.82      776.74     23.97 o 
   2   3   8      248.24      281.02     12.45 o 
   3   3   8      310.32      325.12     14.11 o 
   4   3   8       24.67       41.87      6.41 o 
   5   3   8        3.67        5.94      4.58 o 
   6   3   8     1415.16     1418.90     37.97 o 
   7   3   8        4.33       14.71      5.36 o 
   8   3   8       11.32        5.46      7.96 o 
   9   3   8      169.79      156.74     11.71 o 
  10   3   8        3.18        3.92      3.11 o 
   0   4   8       54.45       58.86      7.04 o 
   1   4   8      365.63      414.07     16.39 o 
   2   4   8      240.08      290.72     13.84 o 
   3   4   8        1.76        0.98      4.29 o 
   4   4   8        1.58        4.42      2.56 o 
   5   4   8       72.05       74.35      8.62 o 
   6   4   8      133.23      136.61     12.00 o 
   7   4   8      124.24      139.67     12.26 o 
   8   4   8      212.57      208.47     13.80 o 
   9   4   8       34.72       25.89      5.86 o 
  10   4   8        0.81        0.64      4.50 o 
   1   5   8     1081.92     1178.79     37.10 o 
   2   5   8       84.97       82.73      8.74 o 
   3   5   8      471.39      494.21     20.51 o 
   4   5   8       44.92       56.35      7.78 o 
   5   5   8      615.36      646.74     25.13 o 
   6   5   8        6.63       17.42      6.02 o 
   7   5   8      172.87      167.47     12.92 o 
   8   5   8       87.14       80.14      9.48 o 
   9   5   8       30.62       32.47      5.42 o 
   0   6   8      342.59      355.07     18.13 o 
   1   6   8       15.65        6.21      7.35 o 
   2   6   8      467.63      474.74     20.97 o 
   3   6   8       26.48       21.97      6.52 o 
   4   6   8       30.84       34.29      6.77 o 
   5   6   8       55.70       38.74      8.88 o 
   6   6   8        8.53        6.40      7.56 o 
   7   6   8        0.27        4.44      7.01 o 
   8   6   8       21.83       21.32      5.89 o 
   1   7   8      139.74      147.01     12.39 o 
   2   7   8        7.83        0.90      5.46 o 
   3   7   8       20.15       22.35      6.26 o 
   4   7   8       18.63       11.28      7.10 o 
   5   7   8       74.93       79.86      8.99 o 
   6   7   8      332.21      357.51     16.74 o 
   7   7   8       32.59       29.60      4.97 o 
   0   8   8        0.18       -1.27      8.11 o 
   1   8   8        1.45       -5.02      6.40 o 
   2   8   8      128.68      132.78     11.57 o 
   3   8   8       39.38       50.10      7.53 o 
   4   8   8       16.86        2.10      6.46 o 
   5   8   8        0.70       -3.32      3.32 o 
   6   8   8        1.00        0.00      4.03 o 
   1   9   8       42.14       54.40      6.38 o 
   2   9   8        2.62       -0.87      5.16 o 
   3   9   8       26.01       34.66      5.56 o 
   4   9   8       11.17       15.63      3.31 o 
   1   1   9     6825.56     6581.34     85.29 o 
   2   1   9      207.27      215.44      9.22 o 
   3   1   9       52.64       55.88      5.83 o 
   4   1   9        6.42        4.65      3.69 o 
   5   1   9     1089.87     1064.81     28.45 o 
   6   1   9       28.76       46.64      7.55 o 
   7   1   9       31.96       45.54      7.65 o 
   8   1   9      369.60      360.71     19.16 o 
   9   1   9       24.65       18.05      5.77 o 
  10   1   9        0.69       -2.68      5.27 o 
   0   2   9     4865.99     4605.89     67.07 o 
   1   2   9        7.69        6.02      3.11 o 
   2   2   9       38.38       54.88      5.20 o 
   3   2   9      936.95      870.05     26.61 o 
   4   2   9      684.49      693.10     21.21 o 
   5   2   9      542.82      483.58     19.23 o 
   6   2   9      692.70      702.04     25.21 o 
   7   2   9     1789.67     1748.85     52.59 o 
   8   2   9       81.25       76.76     10.12 o 
   9   2   9      101.26      100.80     10.29 o 
  10   2   9      187.46      198.95     11.82 o 
   1   3   9     1654.42     1787.78     39.32 o 
   2   3   9       97.75      120.44      8.18 o 
   3   3   9      868.14      962.41     30.33 o 
   4   3   9      100.56      101.39      8.51 o 
   5   3   9     1180.93     1237.10     33.39 o 
   6   3   9        0.24       -6.83      6.83 o 
   7   3   9       12.08       17.54      6.06 o 
   8   3   9     1226.21     1197.76     35.67 o 
   9   3   9       10.87        6.95      5.51 o 
  10   3   9       37.54       25.27      6.31 o 
   0   4   9     4202.82     4304.94     74.30 o 
   1   4   9     1222.46     1239.03     35.49 o 
   2   4   9       22.93       27.61      5.72 o 
   3   4   9       57.14       56.07      7.39 o 
   4   4   9        9.67       10.58      3.86 o 
   5   4   9       29.06       23.50      5.69 o 
   6   4   9       45.91       47.97      7.64 o 
   7   4   9      386.34      361.17     19.34 o 
   8   4   9      101.47       98.94     10.04 o 
   9   4   9        4.98       12.58      4.03 o 
   1   5   9      499.80      450.62     18.69 o 
   2   5   9        0.35        0.00      4.73 o 
   3   5   9        2.44       -2.39      4.76 o 
   4   5   9      394.25      385.59     18.78 o 
   5   5   9     1574.83     1610.39     50.21 o 
   6   5   9      377.00      361.63     19.48 o 
   7   5   9      103.45      122.40     10.98 o 
   8   5   9      337.14      327.03     16.91 o 
   9   5   9       67.11       82.74      7.55 o 
   0   6   9     1936.70     1943.86     53.60 o 
   1   6   9       94.19       85.73      9.25 o 
   2   6   9      193.08      201.41     13.96 o 
   3   6   9      566.34      578.01     24.25 o 
   4   6   9        1.53        0.00      8.14 o 
   5   6   9       10.42        3.58      5.23 o 
   6   6   9       12.74       16.84      5.95 o 
   7   6   9      103.43      118.56     10.13 o 
   8   6   9        5.50       -1.09      4.90 o 
   1   7   9        9.25        4.48      5.31 o 
   2   7   9       46.23       52.08      8.14 o 
   3   7   9        1.51       -1.33      5.50 o 
   4   7   9      397.51      391.96     19.91 o 
   5   7   9      730.03      696.28     25.21 o 
   6   7   9      181.54      196.59     12.42 o 
   7   7   9       16.53       25.87      5.13 o 
   0   8   9     2490.14     2531.26     63.39 o 
   1   8   9        6.28        4.13      4.88 o 
   2   8   9        2.98       10.42      4.47 o 
   3   8   9      297.68      299.44     16.33 o 
   4   8   9        2.15        7.50      3.28 o 
   5   8   9        8.04        2.57      4.93 o 
   6   8   9      100.04      111.57      7.79 o 
   1   9   9      108.55      116.81      8.94 o 
   2   9   9      160.66      145.49     10.41 o 
   3   9   9      149.91      155.43      9.86 o 
   0   0  10     1185.67     1296.88     26.87 o 
   1   0  10      225.74      262.45      9.65 o 
   2   0  10      626.04      681.02     20.16 o 
   3   0  10        4.36       18.98      3.51 o 
   4   0  10      138.96      128.31      8.57 o 
   5   0  10      460.70      488.90     18.83 o 
   6   0  10       23.11       20.73      6.09 o 
   7   0  10      982.82      943.53     30.91 o 
   8   0  10      286.85      273.32     16.74 o 
   9   0  10      123.21      124.07     11.39 o 
  10   0  10       10.97       19.88      4.30 o 
   1   1  10      114.01       74.25      6.63 o 
   2   1  10      147.56      153.09      7.87 o 
   3   1  10     2488.65     2630.33     49.75 o 
   4   1  10     1580.06     1694.18     40.83 o 
   5   1  10      237.59      323.39     15.54 o 
   6   1  10      224.94      213.73     13.38 o 
   7   1  10      732.86      679.84     25.94 o 
   8   1  10       46.92       19.39      6.98 o 
   9   1  10       68.89       64.33      8.48 o 
  10   1  10      100.77      114.56      9.51 o 
   0   2  10     3926.69     3696.42     58.59 o 
   1   2  10        7.71        2.66      2.83 o 
   2   2  10      233.83      248.92     11.01 o 
   3   2  10      940.30     1019.94     29.65 o 
   4   2  10      243.09      240.87     12.88 o 
   5   2  10       48.57       48.08      6.34 o 
   6   2  10        3.12       -7.70      7.70 o 
   7   2  10      747.03      700.86     26.77 o 
   8   2  10      153.76      164.86     13.61 o 
   9   2  10       45.20       52.31      7.68 o 
  10   2  10        9.05        4.81      4.24 o 
   1   3  10       58.47       76.59      7.01 o 
   2   3  10      150.32      160.65     10.18 o 
   3   3  10      739.26      813.17     23.67 o 
   4   3  10     1131.01     1190.33     37.09 o 
   5   3  10      635.16      637.64     23.49 o 
   6   3  10        0.01        5.23      6.14 o 
   7   3  10        0.01       12.05      4.04 o 
   8   3  10       35.11       44.74      7.06 o 
   9   3  10       41.52       22.58      5.54 o 
  10   3  10       95.83      100.14      9.08 o 
   0   4  10     4606.25     4691.37     79.94 o 
   1   4  10      137.21      115.93      9.37 o 
   2   4  10      108.61       89.67      8.65 o 
   3   4  10       21.16       15.32      5.31 o 
   4   4  10        0.49       23.99      4.71 o 
   5   4  10      254.42      254.26     15.80 o 
   6   4  10      510.61      503.27     22.34 o 
   7   4  10      238.66      215.29     15.53 o 
   8   4  10       84.61       70.04      8.86 o 
   9   4  10        1.58        7.04      4.10 o 
   1   5  10       94.44      107.10      9.42 o 
   2   5  10      641.56      693.20     24.58 o 
   3   5  10       15.24        6.47      6.38 o 
   4   5  10       46.00       33.72      7.50 o 
   5   5  10        0.11       -7.45      7.45 o 
   6   5  10       13.10        6.38      6.38 o 
   7   5  10      108.41      120.62     10.81 o 
   8   5  10       11.54       21.84      5.23 o 
   9   5  10        0.03        2.19      3.34 o 
   0   6  10      220.46      232.16     15.10 o 
   1   6  10        5.28        3.84      4.96 o 
   2   6  10       54.60       60.97      8.47 o 
   3   6  10      116.39      134.81     11.68 o 
   4   6  10        1.77       -0.90      5.36 o 
   5   6  10        5.57        3.57      4.18 o 
   6   6  10      299.72      266.16     15.76 o 
   7   6  10      205.12      209.01     13.12 o 
   8   6  10       44.40       38.78      5.88 o 
   1   7  10      116.80      124.82     11.94 o 
   2   7  10      115.55       88.70     10.67 o 
   3   7  10       95.85       89.25     10.38 o 
   4   7  10        3.80        6.78      5.63 o 
   5   7  10      123.21      135.98     11.83 o 
   6   7  10      143.00      145.79     10.92 o 
   7   7  10      386.88      403.64     15.56 o 
   0   8  10      188.81      213.61     14.30 o 
   1   8  10      408.81      405.77     19.35 o 
   2   8  10      168.34      184.14     13.06 o 
   3   8  10        5.55       -0.73      4.36 o 
   4   8  10       16.05        9.92      4.44 o 
   5   8  10       25.89       31.93      6.14 o 
   6   8  10        1.38        5.62      3.00 o 
   1   9  10       70.80       64.07      7.30 o 
   2   9  10       11.75       12.93      3.96 o 
   3   9  10       58.14       39.73      6.14 o 
   1   1  11      261.09      223.21      9.42 o 
   2   1  11       16.20       14.31      3.64 o 
   3   1  11      208.31      205.82     10.44 o 
   4   1  11       48.43       43.14      5.69 o 
   5   1  11      119.81      117.34      9.77 o 
   6   1  11      389.42      379.41     18.29 o 
   7   1  11      131.51      153.39     12.81 o 
   8   1  11      428.48      438.66     21.18 o 
   9   1  11        3.25       -3.73      7.15 o 
  10   1  11        4.98        2.80      5.36 o 
   0   2  11     5035.62     4856.73     72.76 o 
   1   2  11        3.84        1.85      4.13 o 
   2   2  11      611.55      578.32     17.60 o 
   3   2  11      859.76      931.14     28.75 o 
   4   2  11        0.15        0.93      4.65 o 
   5   2  11       19.44       10.94      4.56 o 
   6   2  11      453.55      351.00     18.12 o 
   7   2  11      598.83      580.59     24.22 o 
   8   2  11        3.02        3.66      4.84 o 
   9   2  11      146.11      115.07     11.64 o 
  10   2  11        3.82        1.73      5.31 o 
   1   3  11       79.60       79.99      7.07 o 
   2   3  11      562.85      603.72     19.49 o 
   3   3  11        9.55        7.35      3.96 o 
   4   3  11      158.64      139.15     10.67 o 
   5   3  11       21.96       21.52      6.02 o 
   6   3  11       34.45       42.49      8.95 o 
   7   3  11      585.02      589.80     24.88 o 
   8   3  11      452.27      470.41     21.49 o 
   9   3  11       84.72       82.61      8.79 o 
  10   3  11        0.26        8.76      4.30 o 
   0   4  11        0.28        0.00      4.48 o 
   1   4  11      716.05      797.28     24.26 o 
   2   4  11       83.35       74.60      8.10 o 
   3   4  11      105.86      101.39      9.61 o 
   4   4  11      158.15      178.43     12.65 o 
   5   4  11        2.55       -3.90      7.47 o 
   6   4  11      357.23      362.05     18.84 o 
   7   4  11      704.11      673.69     26.19 o 
   8   4  11       85.32       83.89      9.17 o 
   9   4  11       72.80       69.59      7.09 o 
   1   5  11      114.64      134.14     10.29 o 
   2   5  11      712.43      728.90     25.61 o 
   3   5  11        0.92        1.24      5.40 o 
   4   5  11      129.86      109.57     10.76 o 
   5   5  11       75.22       80.29      9.43 o 
   6   5  11      411.52      389.35     19.33 o 
   7   5  11      146.07      161.88     11.91 o 
   8   5  11       11.61       17.05      4.15 o 
   9   5  11      136.31      166.14      9.09 o 
   0   6  11      292.42      320.12     17.55 o 
   1   6  11      329.85      333.33     17.83 o 
   2   6  11       27.21        8.82      6.70 o 
   3   6  11       12.09       15.28      6.90 o 
   4   6  11      704.20      654.23     26.10 o 
   5   6  11       21.06       30.95      6.80 o 
   6   6  11       74.16       74.00      9.41 o 
   7   6  11       88.67       96.78      8.68 o 
   8   6  11        5.17        6.38      3.64 o 
   1   7  11      113.29      110.29     11.15 o 
   2   7  11      125.01      122.22     11.80 o 
   3   7  11       48.08       49.90      8.73 o 
   4   7  11      140.75      132.78     11.56 o 
   5   7  11      473.23      446.12     19.73 o 
   6   7  11      103.84      106.91      8.74 o 
   7   7  11        0.49       -2.80      5.23 o 
   0   8  11       36.51       27.40      7.56 o 
   1   8  11      277.45      247.90     15.05 o 
   2   8  11        4.21       13.84      4.99 o 
   3   8  11        9.80       10.06      4.76 o 
   4   8  11      130.21      137.96      9.86 o 
   5   8  11       23.88       25.21      5.62 o 
   1   9  11      176.95      160.27     10.29 o 
   2   9  11       49.57       49.32      5.79 o 
   3   9  11        2.11        0.67      4.39 o 
   0   0  12      586.40      693.67     20.42 o 
   1   0  12        2.45        1.81      2.48 o 
   2   0  12     2062.55     2213.71     43.29 o 
   3   0  12     1416.38     1320.05     33.87 o 
   4   0  12      231.30      244.47     12.37 o 
   5   0  12      101.85      116.61      9.95 o 
   6   0  12       51.99       33.91      6.57 o 
   7   0  12      198.72      189.75     14.09 o 
   8   0  12      527.91      518.22     22.53 o 
   9   0  12       75.89       64.98      8.85 o 
  10   0  12      243.32      235.57     12.96 o 
   1   1  12       42.79       42.66      4.78 o 
   2   1  12      577.46      610.35     17.57 o 
   3   1  12       70.91       68.12      6.37 o 
   4   1  12      686.06      757.53     22.76 o 
   5   1  12       92.44       97.63      8.73 o 
   6   1  12      241.53      222.63     14.15 o 
   7   1  12      571.17      537.93     22.95 o 
   8   1  12      313.20      274.08     16.71 o 
   9   1  12       47.60       38.96      6.29 o 
  10   1  12       78.55      101.15      8.96 o 
   0   2  12     7740.92     8068.12    108.59 o 
   1   2  12     1520.81     1486.38     35.05 o 
   2   2  12        2.54        3.64      4.32 o 
   3   2  12        4.75        7.21      3.64 o 
   4   2  12       23.70       17.47      5.83 o 
   5   2  12       62.32       59.50      7.44 o 
   6   2  12       59.23       51.37      7.87 o 
   7   2  12       35.68       31.37      7.73 o 
   8   2  12      236.41      227.60     15.21 o 
   9   2  12      213.60      220.92     13.83 o 
  10   2  12      139.30      137.63      9.28 o 
   1   3  12     2518.25     2585.26     52.57 o 
   2   3  12       16.82       20.65      4.22 o 
   3   3  12      176.06      165.55     11.10 o 
   4   3  12      333.09      331.70     16.43 o 
   5   3  12       67.23       55.58      8.36 o 
   6   3  12       93.68       99.60     10.47 o 
   7   3  12        2.66       -4.18      6.38 o 
   8   3  12       65.25       65.23      8.42 o 
   9   3  12        0.33       -4.24      4.58 o 
  10   3  12      184.23      206.45     10.87 o 
   0   4  12     1423.30     1372.40     39.06 o 
   1   4  12      469.85      414.04     17.07 o 
   2   4  12        4.81        4.12      4.12 o 
   3   4  12      144.25      159.73     11.59 o 
   4   4  12       40.38       47.96      7.68 o 
   5   4  12      238.08      236.85     15.56 o 
   6   4  12       45.95       42.31      9.48 o 
   7   4  12        5.75        6.28      4.99 o 
   8   4  12       10.57       13.36      6.34 o 
   9   4  12       18.09       20.59      4.96 o 
   1   5  12       73.84       70.16      7.85 o 
   2   5  12       14.33       23.21      4.75 o 
   3   5  12       97.12      127.34     10.84 o 
   4   5  12       88.44       74.57     10.46 o 
   5   5  12      567.01      501.14     22.80 o 
   6   5  12       26.96       22.49      5.91 o 
   7   5  12      132.87      116.75     10.81 o 
   8   5  12       45.16       52.52      6.90 o 
   9   5  12        7.73        7.27      3.29 o 
   0   6  12      605.83      585.40     23.95 o 
   1   6  12        6.27        2.63      4.93 o 
   2   6  12      171.73      198.60     13.80 o 
   3   6  12       89.03       91.29      9.90 o 
   4   6  12        0.51       -0.90      4.87 o 
   5   6  12       28.52       34.98      6.67 o 
   6   6  12       77.60       70.74      9.32 o 
   7   6  12      590.18      636.18     22.00 o 
   8   6  12        1.25       -2.77      3.92 o 
   1   7  12      362.29      332.42     18.61 o 
   2   7  12      128.84      129.37     11.42 o 
   3   7  12       76.24       80.45      9.63 o 
   4   7  12        4.57        6.55      4.18 o 
   5   7  12      171.53      145.85     11.93 o 
   6   7  12       90.81       93.97      8.59 o 
   7   7  12       12.31       10.50      3.03 o 
   0   8  12      214.21      236.43     14.26 o 
   1   8  12        0.04        6.23      3.96 o 
   2   8  12      414.24      440.42     19.22 o 
   3   8  12        0.02       -4.29      4.29 o 
   4   8  12        3.68        2.76      4.21 o 
   5   8  12       46.31       43.75      5.94 o 
   1   9  12        9.87        3.93      4.65 o 
   2   9  12        7.44        4.36      4.71 o 
   3   9  12        0.83        2.49      3.31 o 
   1   1  13     2475.65     2626.67     48.73 o 
   2   1  13      270.26      213.96     10.74 o 
   3   1  13       14.08       14.92      3.84 o 
   4   1  13       37.65       24.40      6.23 o 
   5   1  13       43.39       47.70      7.39 o 
   6   1  13      123.70      120.26     10.73 o 
   7   1  13       84.16       82.31      9.54 o 
   8   1  13       21.62       12.72      7.16 o 
   9   1  13       12.32        7.10      8.20 o 
  10   1  13        7.57        2.82      4.33 o 
   0   2  13      590.41      620.74     18.48 o 
   1   2  13      443.93      459.34     15.61 o 
   2   2  13      719.29      814.96     22.47 o 
   3   2  13      597.45      761.06     22.83 o 
   4   2  13      293.46      337.29     15.73 o 
   5   2  13      407.65      371.95     18.23 o 
   6   2  13        7.71       19.19      5.53 o 
   7   2  13        7.56        8.34      6.21 o 
   8   2  13       53.55       68.04      9.25 o 
   9   2  13        7.10        3.38      5.17 o 
  10   2  13        4.45        8.22      3.70 o 
   1   3  13     7013.19     7213.65    106.90 o 
   2   3  13       87.17       75.50      7.26 o 
   3   3  13      301.84      296.68     14.67 o 
   4   3  13      149.47      163.46     11.35 o 
   5   3  13      783.80      766.44     27.11 o 
   6   3  13      296.22      263.43     16.16 o 
   7   3  13       16.61       32.37      5.94 o 
   8   3  13       17.41       23.02      6.09 o 
   9   3  13        0.18       -5.10      5.66 o 
  10   3  13       64.90       67.05      6.45 o 
   0   4  13      567.60      564.03     20.46 o 
   1   4  13      285.77      278.05     14.96 o 
   2   4  13      360.15      385.28     17.64 o 
   3   4  13      751.70      805.27     26.42 o 
   4   4  13       17.38       19.16      7.32 o 
   5   4  13       54.08       64.29      9.05 o 
   6   4  13       91.33       87.54     10.58 o 
   7   4  13       26.29       15.05      6.80 o 
   8   4  13        6.55       -6.77      6.77 o 
   9   4  13       32.41       34.03      4.97 o 
   1   5  13      173.50      177.70     12.62 o 
   2   5  13      119.09      144.46     12.37 o 
   3   5  13      496.03      494.69     21.74 o 
   4   5  13      316.81      269.49     16.97 o 
   5   5  13      682.51      619.22     25.24 o 
   6   5  13        0.05       -5.34      6.80 o 
   7   5  13       70.82       56.47      8.01 o 
   8   5  13      110.82      116.14      9.77 o 
   0   6  13     3280.59     3253.81     73.92 o 
   1   6  13       73.59       85.28     10.47 o 
   2   6  13      169.08      198.60     14.04 o 
   3   6  13        0.04       -2.72      4.15 o 
   4   6  13        0.01       -5.40      6.89 o 
   5   6  13       24.71       28.43      6.15 o 
   6   6  13      142.42      155.45     11.54 o 
   7   6  13      148.72      153.40     10.96 o 
   8   6  13      103.41      115.81      7.95 o 
   1   7  13      103.86       98.50     10.12 o 
   2   7  13      249.88      246.58     15.66 o 
   3   7  13      240.65      247.02     15.57 o 
   4   7  13       50.92       32.80      8.05 o 
   5   7  13      240.27      210.75     13.49 o 
   6   7  13        5.86        7.55      4.07 o 
   0   8  13      326.53      276.15     15.62 o 
   1   8  13        3.03       -3.40      5.20 o 
   2   8  13       81.35       63.07      8.99 o 
   3   8  13        8.17        5.02      6.43 o 
   4   8  13      116.92      102.26      8.44 o 
   5   8  13        7.97       11.19      3.78 o 
   1   9  13        0.00        3.70      4.00 o 
   2   9  13       14.09       19.07      3.86 o 
   0   0  14      522.99      529.44     16.18 o 
   1   0  14     1070.05     1210.04     30.98 o 
   2   0  14      502.50      464.12     15.86 o 
   3   0  14       48.80       67.82      6.95 o 
   4   0  14       28.83       38.30      5.86 o 
   5   0  14      348.85      385.21     17.93 o 
   6   0  14      163.83      160.35     11.96 o 
   7   0  14     2551.78     2390.70     62.39 o 
   8   0  14      971.43      976.50     31.52 o 
   9   0  14      172.28      172.53     12.74 o 
  10   0  14       34.98       30.69      5.43 o 
   1   1  14     3745.77     3950.26     65.62 o 
   2   1  14      411.82      489.22     16.73 o 
   3   1  14     1020.12     1059.63     32.13 o 
   4   1  14      116.47      126.84      9.89 o 
   5   1  14        5.25        9.14      4.56 o 
   6   1  14        1.80        5.16      6.05 o 
   7   1  14       67.63       82.86      9.86 o 
   8   1  14      518.81      526.75     23.02 o 
   9   1  14      316.26      259.97     15.05 o 
  10   1  14        4.02        0.00      5.16 o 
   0   2  14     3243.08     3185.10     58.57 o 
   1   2  14      641.21      650.52     19.65 o 
   2   2  14      362.94      397.34     15.70 o 
   3   2  14      540.52      607.64     20.72 o 
   4   2  14      275.30      281.64     14.99 o 
   5   2  14        6.56        4.82      5.65 o 
   6   2  14       14.92       14.22      6.03 o 
   7   2  14     1144.00     1023.92     33.06 o 
   8   2  14      112.45      116.26     10.41 o 
   9   2  14       24.80       15.95      4.93 o 
  10   2  14        9.24       11.02      4.36 o 
   1   3  14       41.23       29.85      4.71 o 
   2   3  14     1461.48     1528.86     41.52 o 
   3   3  14       36.53       50.25      7.47 o 
   4   3  14        2.63        6.21      5.14 o 
   5   3  14       27.61       27.43      5.69 o 
   6   3  14      423.84      406.56     20.25 o 
   7   3  14       93.97       79.10     10.44 o 
   8   3  14       31.70       35.79      6.83 o 
   9   3  14       33.21       37.58      5.66 o 
   0   4  14        2.44       -1.39      4.71 o 
   1   4  14        0.20       -2.13      4.42 o 
   2   4  14       63.70       52.63      7.24 o 
   3   4  14        1.10        2.37      5.31 o 
   4   4  14      323.50      345.51     18.13 o 
   5   4  14       18.05       -0.90      7.29 o 
   6   4  14       47.52       58.90      8.94 o 
   7   4  14        5.14       -1.74      5.08 o 
   8   4  14        0.08        1.10      5.53 o 
   9   4  14       64.35       60.79      7.32 o 
   1   5  14      320.59      350.80     17.96 o 
   2   5  14       28.18       35.31      6.52 o 
   3   5  14        5.62       -2.63      6.15 o 
   4   5  14        0.83        1.36      4.90 o 
   5   5  14       66.38       76.85     10.30 o 
   6   5  14        0.94       -2.63      6.95 o 
   7   5  14        3.98       -7.22      7.22 o 
   8   5  14        5.20       -4.47      4.47 o 
   0   6  14     1915.53     1892.26     54.81 o 
   1   6  14       14.77       18.86      6.03 o 
   2   6  14      715.85      693.58     26.85 o 
   3   6  14       15.20        2.72      7.19 o 
   4   6  14       16.42       -1.35      9.18 o 
   5   6  14        0.19       -6.83      6.83 o 
   6   6  14       26.65       28.44      6.44 o 
   7   6  14        1.18        6.57      4.35 o 
   1   7  14      174.29      168.70     12.66 o 
   2   7  14       23.04       25.09      6.98 o 
   3   7  14      103.83       85.99      9.45 o 
   4   7  14       38.08       38.88      5.83 o 
   5   7  14       47.32       44.45      6.89 o 
   6   7  14      132.53      118.55      9.29 o 
   0   8  14        0.99        4.45      5.22 o 
   1   8  14        0.17        1.10      3.95 o 
   2   8  14       13.11        9.08      4.58 o 
   3   8  14        3.93        0.96      4.81 o 
   4   8  14        6.61        5.53      3.75 o 
   5   8  14        0.50       -1.30      3.78 o 
   1   9  14        0.01        2.07      3.96 o 
   2   9  14       20.40       26.85      4.33 o 
   1   1  15      900.48      970.71     28.94 o 
   2   1  15      627.86      657.81     20.46 o 
   3   1  15       28.60       33.13      5.36 o 
   4   1  15       69.34       62.78      7.61 o 
   5   1  15        2.20        5.53      4.39 o 
   6   1  15       15.30       10.53      5.27 o 
   7   1  15       85.45       95.19     10.21 o 
   8   1  15        0.02       -2.65      6.21 o 
   9   1  15       10.54       11.77      5.88 o 
  10   1  15        0.23       -1.48      5.02 o 
   0   2  15       54.23       65.64      6.77 o 
   1   2  15       37.96       14.79      5.28 o 
   2   2  15       95.49       80.59      7.91 o 
   3   2  15       18.90       25.46      5.66 o 
   4   2  15       89.40       99.42      8.99 o 
   5   2  15      591.77      537.33     22.42 o 
   6   2  15      195.00      218.52     15.22 o 
   7   2  15       55.64       42.65      9.83 o 
   8   2  15        7.23        9.49      5.53 o 
   9   2  15       32.40       35.39      5.53 o 
  10   2  15       34.83       31.69      4.94 o 
   1   3  15      178.90      181.96     11.32 o 
   2   3  15      256.45      289.40     14.59 o 
   3   3  15        2.06        0.73      4.06 o 
   4   3  15      130.09      136.50     11.77 o 
   5   3  15       42.71       49.95      7.90 o 
   6   3  15       27.03       34.18      6.86 o 
   7   3  15      124.63      122.05     11.73 o 
   8   3  15      124.59      145.44     12.13 o 
   9   3  15       79.95       95.11      8.66 o 
   0   4  15     4073.80     3753.16     74.52 o 
   1   4  15       81.58       95.94      8.66 o 
   2   4  15     1096.32     1053.42     30.79 o 
   3   4  15       51.82       49.06      7.52 o 
   4   4  15        1.83       -3.92      5.98 o 
   5   4  15        1.98       -1.36      5.65 o 
   6   4  15       47.91       46.73      8.27 o 
   7   4  15       86.51       76.70      9.81 o 
   8   4  15       47.74       53.67      6.64 o 
   9   4  15      178.99      197.75     10.96 o 
   1   5  15        0.04        2.51      3.55 o 
   2   5  15      321.25      310.53     17.03 o 
   3   5  15      125.69      105.82     11.33 o 
   4   5  15       83.63       94.00     11.02 o 
   5   5  15       47.78       45.49      8.16 o 
   6   5  15        5.40        5.16      5.57 o 
   7   5  15       21.77       23.77      5.85 o 
   8   5  15       74.98       78.47      7.61 o 
   0   6  15       86.22       67.76      9.02 o 
   1   6  15      134.25      116.74     11.25 o 
   2   6  15       78.56       76.27      9.72 o 
   3   6  15      163.33      167.44     13.00 o 
   4   6  15       96.20      102.37     10.72 o 
   5   6  15       67.63       69.33      8.11 o 
   6   6  15       40.72       54.01      6.74 o 
   7   6  15       10.87       14.08      4.18 o 
   1   7  15        0.23        1.30      5.66 o 
   2   7  15      640.94      609.88     24.39 o 
   3   7  15      154.91      136.85     11.38 o 
   4   7  15       71.99       78.92      8.57 o 
   5   7  15      158.03      167.72     11.74 o 
   6   7  15       91.23       94.95      7.88 o 
   0   8  15       34.95       42.14      6.28 o 
   1   8  15       67.20       68.17      8.50 o 
   2   8  15        0.04        4.01      5.30 o 
   3   8  15       52.56       53.49      6.46 o 
   4   8  15       68.20       78.17      6.89 o 
   1   9  15       97.42      103.88      7.82 o 
   0   0  16     9676.69     9897.93    131.86 o 
   1   0  16      421.88      518.33     17.34 o 
   2   0  16      313.36      332.52     14.37 o 
   3   0  16     1146.48     1360.10     38.44 o 
   4   0  16      352.81      408.04     17.80 o 
   5   0  16      211.06      199.53     13.09 o 
   6   0  16      690.08      684.20     25.74 o 
   7   0  16      711.79      717.81     27.40 o 
   8   0  16       59.46       42.79      7.78 o 
   9   0  16       77.67       90.34      9.34 o 
  10   0  16      175.55      175.22     10.54 o 
   1   1  16        0.29       11.20      3.81 o 
   2   1  16     1402.48     1624.45     40.83 o 
   3   1  16     1370.74     1479.90     40.93 o 
   4   1  16       80.21       78.84      8.19 o 
   5   1  16      170.90      170.52     12.57 o 
   6   1  16      158.97      178.06     13.66 o 
   7   1  16      433.01      442.08     21.31 o 
   8   1  16      241.93      259.75     15.65 o 
   9   1  16      110.87      128.59     10.62 o 
  10   1  16       86.76      115.83      8.63 o 
   0   2  16     1479.54     1461.51     38.84 o 
   1   2  16        4.36       -1.76      3.52 o 
   2   2  16      114.68      108.87      8.86 o 
   3   2  16       17.74       33.03      5.34 o 
   4   2  16      293.97      298.69     15.77 o 
   5   2  16       49.98       51.07      7.82 o 
   6   2  16      322.23      317.50     18.59 o 
   7   2  16      396.44      377.39     20.22 o 
   8   2  16       14.98       12.60      5.63 o 
   9   2  16        0.27       -1.32      4.16 o 
   1   3  16      150.69      150.23     10.38 o 
   2   3  16       24.30       22.53      5.82 o 
   3   3  16      288.09      288.40     15.54 o 
   4   3  16      529.11      556.73     22.47 o 
   5   3  16       25.94       28.59      6.32 o 
   6   3  16       89.04       88.13     10.65 o 
   7   3  16       15.20       26.92      5.82 o 
   8   3  16       78.36       61.60      7.47 o 
   9   3  16       13.31        5.76      3.90 o 
   0   4  16     1500.58     1364.31     42.02 o 
   1   4  16      110.69      114.56     10.35 o 
   2   4  16        1.44       -4.79      4.79 o 
   3   4  16      212.61      186.96     13.34 o 
   4   4  16      441.54      409.04     20.34 o 
   5   4  16       10.38        5.51      8.72 o 
   6   4  16       69.90       79.02      9.86 o 
   7   4  16       51.50       61.37      7.98 o 
   8   4  16       15.67        5.04      5.43 o 
   9   4  16       15.75       19.18      4.79 o 
   1   5  16      197.25      200.78     14.39 o 
   2   5  16      394.56      389.74     19.62 o 
   3   5  16      257.38      233.40     15.96 o 
   4   5  16       10.56       16.47      5.94 o 
   5   5  16      209.57      193.83     14.24 o 
   6   5  16       63.61       51.96      8.56 o 
   7   5  16      362.20      377.70     17.71 o 
   8   5  16      293.64      309.61     13.75 o 
   0   6  16      294.80      302.74     18.01 o 
   1   6  16       44.38       49.08      7.73 o 
   2   6  16        1.36        0.00      5.79 o 
   3   6  16        1.04       -1.35      7.26 o 
   4   6  16       92.52       91.13     10.35 o 
   5   6  16        7.14        3.20      5.79 o 
   6   6  16      144.34      170.65     11.96 o 
   7   6  16      109.15      111.40      8.54 o 
   1   7  16      479.50      446.39     21.14 o 
   2   7  16       36.58       37.37      6.28 o 
   3   7  16        0.32        1.18      5.16 o 
   4   7  16        1.36        0.00      5.92 o 
   5   7  16       49.07       50.03      6.70 o 
   6   7  16       29.98       29.88      5.01 o 
   0   8  16        5.11       12.96      3.80 o 
   1   8  16      192.67      172.40     11.38 o 
   2   8  16       89.27       71.68      8.51 o 
   3   8  16       16.29       15.44      4.32 o 
   4   8  16        0.06       -2.88      3.52 o 
   1   1  17      126.24      112.70      8.48 o 
   2   1  17      448.74      432.78     17.28 o 
   3   1  17        0.89       -3.05      5.28 o 
   4   1  17       44.31       49.20      7.39 o 
   5   1  17       16.01       17.68      5.27 o 
   6   1  17      101.21       91.75     10.20 o 
   7   1  17       81.60       92.04     11.01 o 
   8   1  17      276.21      302.63     17.52 o 
   9   1  17        1.61        4.00      5.83 o 
   0   2  17     4114.84     4270.52     76.28 o 
   1   2  17      217.45      212.90     12.33 o 
   2   2  17      645.17      664.09     22.39 o 
   3   2  17      322.98      325.19     16.08 o 
   4   2  17       27.12       38.33      6.78 o 
   5   2  17      142.35      161.60     12.55 o 
   6   2  17      137.15      146.82     12.16 o 
   7   2  17       42.71       52.03      7.61 o 
   8   2  17      116.86      128.45     11.39 o 
   9   2  17       28.24       24.19      5.99 o 
   1   3  17       88.17      106.34     10.00 o 
   2   3  17      176.36      189.22     12.39 o 
   3   3  17      388.87      369.27     18.13 o 
   4   3  17      264.57      256.31     16.28 o 
   5   3  17      551.78      509.90     22.78 o 
   6   3  17        7.55        7.42      4.15 o 
   7   3  17      516.83      548.77     23.16 o 
   8   3  17      432.95      395.57     18.49 o 
   9   3  17       11.44       11.76      4.27 o 
   0   4  17       30.54       24.49      6.48 o 
   1   4  17       33.35       34.37      5.60 o 
   2   4  17      382.36      394.30     19.13 o 
   3   4  17        0.02        5.19      6.08 o 
   4   4  17       80.88       73.16      9.02 o 
   5   4  17        0.41       -7.58      7.58 o 
   6   4  17      162.91      152.31     12.57 o 
   7   4  17       43.92       49.73      7.72 o 
   8   4  17       32.79       15.23      6.02 o 
   1   5  17     1100.67     1028.85     32.34 o 
   2   5  17      435.02      430.37     20.77 o 
   3   5  17      271.70      268.36     16.17 o 
   4   5  17      255.54      249.74     16.58 o 
   5   5  17      472.43      380.43     19.88 o 
   6   5  17      192.13      194.20     12.86 o 
   7   5  17      102.06       91.17      9.32 o 
   8   5  17       80.52       74.34      7.36 o 
   0   6  17      117.75      138.40     12.16 o 
   1   6  17      190.23      192.80     15.77 o 
   2   6  17       97.51       98.56     10.24 o 
   3   6  17       53.36       70.17      8.50 o 
   4   6  17       67.42       50.93      8.59 o 
   5   6  17       25.28       19.33      6.05 o 
   6   6  17       19.22       24.12      4.84 o 
   7   6  17       16.97       21.78      4.36 o 
   1   7  17      336.59      349.15     17.95 o 
   2   7  17        5.76       -0.81      4.78 o 
   3   7  17      334.81      374.08     18.27 o 
   4   7  17       19.73       15.83      4.41 o 
   5   7  17       45.94       30.71      5.65 o 
   6   7  17       94.02       96.27      7.01 o 
   0   8  17      555.41      509.23     19.96 o 
   1   8  17       79.72       97.76      8.94 o 
   2   8  17       29.31       25.67      5.51 o 
   3   8  17        2.54        2.40      3.66 o 
   4   8  17      132.66      129.96      8.57 o 
   0   0  18     2225.12     2122.22     48.32 o 
   1   0  18      671.73      560.69     19.37 o 
   2   0  18     1298.10     1391.68     39.17 o 
   3   0  18     2032.26     2306.89     54.77 o 
   4   0  18        4.65        0.00      5.69 o 
   5   0  18      294.79      305.94     16.98 o 
   6   0  18      556.91      492.30     21.88 o 
   7   0  18      805.86      864.50     30.59 o 
   8   0  18      280.06      261.76     16.13 o 
   9   0  18      142.95      139.17     10.53 o 
   1   1  18     1053.52     1164.47     35.38 o 
   2   1  18      940.99     1073.90     28.83 o 
   3   1  18      837.06      888.85     26.98 o 
   4   1  18       87.14       82.97      9.22 o 
   5   1  18     1187.88     1213.38     34.97 o 
   6   1  18      403.21      400.66     20.11 o 
   7   1  18      777.30      757.45     28.35 o 
   8   1  18      235.85      244.56     15.53 o 
   9   1  18      136.32      117.60      9.43 o 
   0   2  18     1397.20     1462.13     41.07 o 
   1   2  18      299.82      272.12     14.50 o 
   2   2  18      295.96      257.45     13.92 o 
   3   2  18     2188.58     2341.26     57.55 o 
   4   2  18       57.38       44.73      8.62 o 
   5   2  18        4.28       -7.33      7.33 o 
   6   2  18      200.53      199.54     14.12 o 
   7   2  18      384.70      383.94     19.60 o 
   8   2  18      389.88      372.87     18.20 o 
   9   2  18      138.90      153.12     10.90 o 
   1   3  18      222.74      213.49     13.38 o 
   2   3  18       25.69       13.15      7.30 o 
   3   3  18        0.91        0.83      3.58 o 
   4   3  18       44.45       59.64      8.43 o 
   5   3  18     2470.69     2298.00     61.83 o 
   6   3  18        0.05        2.77      3.92 o 
   7   3  18       38.37       50.61      8.63 o 
   8   3  18       54.53       64.66      8.40 o 
   9   3  18        3.61        2.45      3.75 o 
   0   4  18      833.02      839.41     27.93 o 
   1   4  18      183.61      166.60     12.37 o 
   2   4  18     1082.27     1058.81     32.15 o 
   3   4  18      710.46      638.98     25.21 o 
   4   4  18      315.43      371.39     19.33 o 
   5   4  18      167.21      150.03     13.08 o 
   6   4  18       14.91       14.94      5.63 o 
   7   4  18      286.09      258.26     15.19 o 
   8   4  18      117.77      117.46      9.26 o 
   1   5  18       13.13        3.57      5.65 o 
   2   5  18      610.67      561.02     23.84 o 
   3   5  18      140.07      133.46     12.80 o 
   4   5  18        1.99       -5.94      5.94 o 
   5   5  18      422.54      369.20     19.85 o 
   6   5  18       32.74       22.69      6.60 o 
   7   5  18        6.41       -3.81      5.88 o 
   8   5  18       36.04       30.77      5.19 o 
   0   6  18      302.10      291.45     17.40 o 
   1   6  18       59.02       45.25      8.69 o 
   2   6  18       12.42       17.91      6.34 o 
   3   6  18        0.07        3.49      4.10 o 
   4   6  18        8.10        5.77      4.59 o 
   5   6  18        7.88        3.34      5.77 o 
   6   6  18      139.52      150.70     10.61 o 
   7   6  18      381.45      394.53     14.88 o 
   1   7  18        8.83        3.21      5.45 o 
   2   7  18       50.64       52.90      7.72 o 
   3   7  18        5.56        5.46      6.46 o 
   4   7  18       18.47       19.52      5.04 o 
   5   7  18       48.97       55.34      6.75 o 
   0   8  18      135.68      135.02     10.73 o 
   1   8  18       17.34       13.68      4.81 o 
   2   8  18        7.40        2.50      5.60 o 
   3   8  18        9.96       16.65      3.54 o 
   1   1  19       78.28       83.25      8.76 o 
   2   1  19      382.14      435.83     18.21 o 
   3   1  19      432.46      441.07     18.76 o 
   4   1  19      150.96      141.45     11.94 o 
   5   1  19     1441.79     1451.48     39.67 o 
   6   1  19      146.14      148.80     12.45 o 
   7   1  19      160.96      151.67     13.49 o 
   8   1  19       99.92      109.52     10.26 o 
   9   1  19       22.21       16.85      5.48 o 
   0   2  19     1948.42     1860.39     48.17 o 
   1   2  19       30.51       21.94      4.96 o 
   2   2  19      497.90      508.08     20.57 o 
   3   2  19      751.15      694.71     24.83 o 
   4   2  19        2.42        3.43      5.80 o 
   5   2  19       32.66       30.92      6.93 o 
   6   2  19       84.24       97.39     10.58 o 
   7   2  19       24.08       27.25      7.82 o 
   8   2  19       26.22       34.26      5.68 o 
   9   2  19       13.55       26.56      5.10 o 
   1   3  19       41.49       62.98      7.76 o 
   2   3  19        9.99       10.50      6.31 o 
   3   3  19        0.02        1.27      4.61 o 
   4   3  19       47.73       49.34      7.68 o 
   5   3  19     1131.81     1058.56     34.38 o 
   6   3  19       59.24       54.74      8.96 o 
   7   3  19        3.63        0.00      4.55 o 
   8   3  19      135.92      131.91     10.95 o 
   9   3  19       14.43       16.72      3.78 o 
   0   4  19      869.17      802.42     27.64 o 
   1   4  19      969.25      875.46     29.30 o 
   2   4  19      190.32      192.82     14.15 o 
   3   4  19        5.53        4.52      4.33 o 
   4   4  19        3.22        4.15      7.94 o 
   5   4  19        9.57        9.14      6.58 o 
   6   4  19      204.14      249.92     16.11 o 
   7   4  19        1.58        1.10      4.81 o 
   8   4  19        6.24        1.64      5.45 o 
   1   5  19        2.25        4.07      5.25 o 
   2   5  19       26.76       16.41      7.41 o 
   3   5  19      173.57      182.78     13.61 o 
   4   5  19      267.20      260.52     16.12 o 
   5   5  19      111.98      117.73     10.47 o 
   6   5  19       85.95       79.19      8.94 o 
   7   5  19      137.00      122.55      9.75 o 
   0   6  19      274.55      249.28     16.26 o 
   1   6  19      676.12      615.00     25.34 o 
   2   6  19        7.50        0.89      5.79 o 
   3   6  19       10.17        4.26      4.59 o 
   4   6  19      102.63      111.42     10.62 o 
   5   6  19        1.36        2.11      3.95 o 
   6   6  19        2.12       -5.11      5.13 o 
   1   7  19      173.77      169.34     12.17 o 
   2   7  19       12.46       11.91      5.68 o 
   3   7  19       57.86       71.20      7.82 o 
   4   7  19        3.93        1.82      4.65 o 
   5   7  19      330.08      359.50     14.60 o 
   0   8  19       93.80      100.60      8.67 o 
   1   8  19       56.67       59.60      6.78 o 
   2   8  19       46.91       45.01      6.25 o 
   3   8  19       67.89       77.57      6.92 o 
   0   0  20     3100.95     3067.51     63.99 o 
   1   0  20     1463.30     1551.65     43.32 o 
   2   0  20       65.78       56.87      6.89 o 
   3   0  20      773.34      862.62     27.65 o 
   4   0  20      255.23      225.67     14.53 o 
   5   0  20      420.53      425.41     20.23 o 
   6   0  20        0.66        4.15      7.19 o 
   7   0  20      822.75      855.00     29.20 o 
   8   0  20       11.74       17.42      4.48 o 
   9   0  20       61.41       54.39      6.95 o 
   1   1  20     2146.74     2367.40     56.19 o 
   2   1  20        0.36        2.22      4.96 o 
   3   1  20      226.91      257.07     15.37 o 
   4   1  20      258.01      269.36     16.22 o 
   5   1  20        3.87        4.07      8.48 o 
   6   1  20      593.48      593.00     24.79 o 
   7   1  20      129.04      140.34     11.99 o 
   8   1  20      121.91      132.51     11.42 o 
   9   1  20       30.44       45.25      6.02 o 
   0   2  20       21.29       20.63      5.33 o 
   1   2  20        7.89       14.22      4.56 o 
   2   2  20      248.16      234.26     14.38 o 
   3   2  20       61.70       76.20      8.48 o 
   4   2  20     1467.47     1542.48     40.41 o 
   5   2  20       30.16       32.25      6.72 o 
   6   2  20      183.80      162.21     12.54 o 
   7   2  20       23.24        7.68      8.86 o 
   8   2  20        6.41       14.07      4.67 o 
   9   2  20        2.71        3.61      4.27 o 
   1   3  20      199.74      188.55     13.58 o 
   2   3  20     1376.97     1382.97     37.20 o 
   3   3  20     1048.41     1067.03     32.70 o 
   4   3  20      944.78      947.96     31.56 o 
   5   3  20     1286.30     1290.00     37.72 o 
   6   3  20      555.91      554.19     23.70 o 
   7   3  20       24.45       30.26      6.28 o 
   8   3  20       19.10       34.32      5.34 o 
   0   4  20      288.70      289.63     16.88 o 
   1   4  20      302.49      266.07     17.38 o 
   2   4  20      105.62      100.41     10.03 o 
   3   4  20      400.20      413.89     20.03 o 
   4   4  20      802.88      759.23     28.09 o 
   5   4  20      107.17      102.62     10.62 o 
   6   4  20       62.87       52.94      8.53 o 
   7   4  20       69.53       81.09      8.43 o 
   8   4  20       67.43       64.30      6.89 o 
   1   5  20     1120.79     1047.53     33.03 o 
   2   5  20      151.38      137.09     12.13 o 
   3   5  20       30.87       38.13      6.31 o 
   4   5  20       26.60       19.39      5.57 o 
   5   5  20       48.46       35.99      7.32 o 
   6   5  20      214.81      230.60     13.66 o 
   7   5  20       22.82       27.75      5.42 o 
   0   6  20       16.95       -1.78      5.16 o 
   1   6  20       77.81       86.28     10.46 o 
   2   6  20        6.58        5.17      6.06 o 
   3   6  20       17.07       22.30      4.75 o 
   4   6  20      105.49      105.10     10.10 o 
   5   6  20       22.15       14.57      4.50 o 
   6   6  20       17.39       14.60      4.55 o 
   1   7  20      107.88      108.44      9.54 o 
   2   7  20       28.67       27.55      6.12 o 
   3   7  20        6.13       14.28      4.94 o 
   4   7  20        1.05        0.00      3.58 o 
   5   7  20       28.31       35.33      5.01 o 
   0   8  20       64.57       72.55      7.36 o 
   1   8  20        4.80        4.55      5.25 o 
   2   8  20       17.71       12.03      4.15 o 
   1   1  21        6.08        8.22      4.42 o 
   2   1  21      143.25      154.99     11.42 o 
   3   1  21      509.74      471.20     20.99 o 
   4   1  21      192.62      174.89     13.41 o 
   5   1  21      694.81      685.78     27.08 o 
   6   1  21       48.79       34.89      8.53 o 
   7   1  21      573.69      615.41     24.51 o 
   8   1  21       56.41       57.51      8.21 o 
   9   1  21       84.00       72.90      7.30 o 
   0   2  21      617.36      610.36     22.88 o 
   1   2  21      402.76      366.74     17.92 o 
   2   2  21        0.11        2.45      6.93 o 
   3   2  21      136.73      125.45     11.27 o 
   4   2  21       78.89       66.78      9.49 o 
   5   2  21       26.50       30.61      6.23 o 
   6   2  21      183.53      173.61     14.16 o 
   7   2  21       63.62       67.36      8.73 o 
   8   2  21       11.35        7.90      5.34 o 
   9   2  21      133.43      134.56      8.44 o 
   1   3  21      219.32      204.60     14.24 o 
   2   3  21       35.18       39.08      8.11 o 
   3   3  21      100.45       97.95     10.18 o 
   4   3  21      170.57      169.02     13.78 o 
   5   3  21       93.33       98.73     11.31 o 
   6   3  21       66.14       55.02      8.43 o 
   7   3  21      336.97      327.40     17.92 o 
   8   3  21        2.69        1.73      3.86 o 
   0   4  21     4175.84     4080.93     85.69 o 
   1   4  21      151.44      138.77     12.10 o 
   2   4  21      203.63      178.79     14.87 o 
   3   4  21       53.49       59.96      8.42 o 
   4   4  21        6.23        5.51      5.02 o 
   5   4  21       27.47       17.60      6.23 o 
   6   4  21        0.51       -5.94      5.94 o 
   7   4  21       63.42       73.13      8.08 o 
   8   4  21       16.95       15.57      4.33 o 
   1   5  21      479.90      456.34     22.41 o 
   2   5  21        1.60        2.72      5.22 o 
   3   5  21        7.46       14.33      5.22 o 
   4   5  21      112.94      107.26     11.34 o 
   5   5  21      201.77      178.57     13.14 o 
   6   5  21        1.52       -5.27      5.27 o 
   7   5  21       15.85       20.19      4.33 o 
   0   6  21     1264.35     1230.51     35.98 o 
   1   6  21      118.53      103.89     11.97 o 
   2   6  21      140.55      144.65     11.47 o 
   3   6  21       44.63       41.27      6.93 o 
   4   6  21       47.58       57.04      8.16 o 
   5   6  21       45.04       39.42      5.79 o 
   6   6  21        0.01        5.17      2.53 o 
   1   7  21       16.81       18.81      4.68 o 
   2   7  21      105.33      114.84      9.80 o 
   3   7  21       47.68       40.41      7.12 o 
   4   7  21       25.08       21.55      5.19 o 
   0   8  21        3.37        0.00      3.23 o 
   1   8  21       13.72       13.13      3.98 o 
   2   8  21       34.40       35.67      5.08 o 
   0   0  22       11.10        9.89      5.33 o 
   1   0  22       30.25       32.38      5.36 o 
   2   0  22     1521.32     1608.77     47.05 o 
   3   0  22     3684.57     3510.93     75.79 o 
   4   0  22       15.45       19.59      5.63 o 
   5   0  22      341.62      365.55     19.37 o 
   6   0  22      273.92      302.38     18.53 o 
   7   0  22      571.64      585.88     23.76 o 
   8   0  22      351.74      340.42     17.03 o 
   9   0  22       12.80       12.34      4.91 o 
   1   1  22       35.03       43.38      7.29 o 
   2   1  22       21.96       26.14      7.58 o 
   3   1  22      682.37      713.89     26.37 o 
   4   1  22      304.19      308.07     17.92 o 
   5   1  22     5963.72     5971.21    110.22 o 
   6   1  22     1729.07     1776.06     53.12 o 
   7   1  22       97.19      129.13     11.10 o 
   8   1  22      246.22      282.96     14.70 o 
   9   1  22      112.10      111.88      8.16 o 
   0   2  22      353.77      371.62     18.58 o 
   1   2  22      362.44      370.90     18.23 o 
   2   2  22      207.69      224.72     15.05 o 
   3   2  22      425.89      444.09     20.68 o 
   4   2  22      247.60      249.73     16.31 o 
   5   2  22       31.17       28.73      6.89 o 
   6   2  22      924.69      914.21     30.58 o 
   7   2  22      149.30      153.56     12.34 o 
   8   2  22        4.48        3.64      3.93 o 
   1   3  22       22.90       34.96      5.94 o 
   2   3  22        5.96        4.47      4.81 o 
   3   3  22      147.72      155.58     12.65 o 
   4   3  22      895.34      829.45     29.58 o 
   5   3  22      113.24       94.72      9.60 o 
   6   3  22       68.82       65.80      9.03 o 
   7   3  22      295.62      283.87     15.22 o 
   8   3  22       13.93       19.24      4.96 o 
   0   4  22     1239.44     1293.43     37.50 o 
   1   4  22       73.13       54.94      9.26 o 
   2   4  22        3.31       -6.90      6.92 o 
   3   4  22        8.96       21.23      5.46 o 
   4   4  22        1.78        1.81      4.62 o 
   5   4  22       35.90       34.15      6.51 o 
   6   4  22       87.15       81.99      9.28 o 
   7   4  22       17.89        9.55      4.99 o 
   1   5  22      104.03       99.71     10.78 o 
   2   5  22       76.94       95.28     10.06 o 
   3   5  22       22.84       18.40      6.61 o 
   4   5  22      172.88      153.22     12.40 o 
   5   5  22      143.15      121.00     10.06 o 
   6   5  22       10.64       14.71      3.37 o 
   7   5  22       40.06       45.34      6.09 o 
   0   6  22       92.92      102.28     10.59 o 
   1   6  22       96.79       97.95     10.15 o 
   2   6  22      132.77      151.06     11.30 o 
   3   6  22      137.05      163.16     11.96 o 
   4   6  22       72.67       71.09      8.07 o 
   5   6  22        1.31       -4.94      4.94 o 
   6   6  22      120.02      124.94      8.41 o 
   1   7  22       17.50        8.46      5.57 o 
   2   7  22        0.00       -1.22      3.60 o 
   3   7  22       61.82       65.75      7.30 o 
   4   7  22       44.67       57.39      6.37 o 
   0   8  22       13.03       16.47      3.87 o 
   1   1  23      757.84      715.88     26.34 o 
   2   1  23      184.23      163.62     13.78 o 
   3   1  23       40.58       31.00      7.47 o 
   4   1  23       46.62       52.23      8.56 o 
   5   1  23      151.75      150.61     12.72 o 
   6   1  23       25.33       30.05      6.38 o 
   7   1  23        1.17       -2.33      4.67 o 
   8   1  23       50.13       60.02      7.03 o 
   0   2  23        7.40        9.37      4.09 o 
   1   2  23      821.43      872.58     29.60 o 
   2   2  23      300.36      292.44     17.01 o 
   3   2  23      907.24      903.90     30.86 o 
   4   2  23      215.44      217.83     16.06 o 
   5   2  23       34.02       29.41      7.24 o 
   6   2  23        8.33        5.17      6.06 o 
   7   2  23      321.66      335.65     16.40 o 
   8   2  23        6.27       14.88      3.70 o 
   1   3  23      175.65      162.62     12.97 o 
   2   3  23        1.02       -2.74      5.46 o 
   3   3  23       29.27       25.90      6.67 o 
   4   3  23       22.09       23.10      6.06 o 
   5   3  23       84.79       78.40      9.71 o 
   6   3  23       56.65       40.34      7.99 o 
   7   3  23       91.36       92.15      8.82 o 
   8   3  23       64.14       64.59      6.84 o 
   0   4  23      239.70      227.11     15.66 o 
   1   4  23       25.40       31.41      7.04 o 
   2   4  23       48.02       49.89      7.52 o 
   3   4  23       18.94       12.83      4.67 o 
   4   4  23      525.64      490.32     22.49 o 
   5   4  23       22.87       31.17      6.77 o 
   6   4  23      379.91      375.75     17.58 o 
   7   4  23       24.25       22.73      5.46 o 
   1   5  23      309.89      313.54     17.72 o 
   2   5  23      227.97      226.25     15.54 o 
   3   5  23      153.66      166.41     12.71 o 
   4   5  23       45.94       42.72      7.52 o 
   5   5  23      506.69      513.80     20.90 o 
   6   5  23       22.72       12.84      4.07 o 
   0   6  23       28.54       28.95      6.83 o 
   1   6  23        0.06       -1.59      3.72 o 
   2   6  23       54.55       52.74      8.50 o 
   3   6  23        0.00       -6.40      6.40 o 
   4   6  23      217.89      198.85     12.34 o 
   5   6  23        8.64        1.53      3.43 o 
   1   7  23        4.65        0.00      4.93 o 
   2   7  23       85.20       85.67      8.02 o 
   3   7  23       51.46       66.65      6.75 o 
   0   0  24       11.76       14.27      5.76 o 
   1   0  24      767.51      740.63     26.64 o 
   2   0  24      489.05      469.72     21.08 o 
   3   0  24      508.98      520.00     23.28 o 
   4   0  24     1166.11     1203.82     36.05 o 
   5   0  24        0.69        0.00      4.76 o 
   6   0  24     1160.67     1162.20     34.66 o 
   7   0  24        0.17        1.48      4.58 o 
   8   0  24      674.78      689.19     21.96 o 
   1   1  24      246.12      232.05     15.10 o 
   2   1  24     1084.77     1081.44     33.46 o 
   3   1  24       86.11       64.43      8.86 o 
   4   1  24        4.72        7.39      4.71 o 
   5   1  24        4.01        5.48      8.68 o 
   6   1  24      292.11      271.01     16.95 o 
   7   1  24      134.23      165.89     11.97 o 
   8   1  24      277.78      285.94     13.65 o 
   0   2  24       10.40       24.69      7.06 o 
   1   2  24       20.01       13.32      5.10 o 
   2   2  24      137.81      145.58     12.97 o 
   3   2  24        3.16        2.77      5.30 o 
   4   2  24       74.73       73.27      9.71 o 
   5   2  24        3.43        2.71      4.68 o 
   6   2  24       39.78       51.22      7.68 o 
   7   2  24       22.67       22.03      6.17 o 
   8   2  24       96.88      101.18      8.34 o 
   1   3  24       54.46       41.21      9.12 o 
   2   3  24      537.21      476.03     22.44 o 
   3   3  24        0.70       -4.16      5.39 o 
   4   3  24        4.08       -5.48      5.91 o 
   5   3  24       42.32       39.68      7.23 o 
   6   3  24        2.59       -3.43      6.58 o 
   7   3  24      142.71      146.46     10.75 o 
   0   4  24      119.32      100.83     11.85 o 
   1   4  24        8.64       17.56      5.14 o 
   2   4  24       90.38       77.11      9.31 o 
   3   4  24        3.95        0.00      6.25 o 
   4   4  24        6.01       12.02      5.30 o 
   5   4  24       16.15       21.03      4.48 o 
   6   4  24       27.29       13.07      5.14 o 
   7   4  24       21.99       23.10      4.71 o 
   1   5  24       69.24       47.04      8.54 o 
   2   5  24      552.88      545.68     23.04 o 
   3   5  24        6.12       19.55      5.98 o 
   4   5  24        3.41        0.00      4.09 o 
   5   5  24      163.66      171.84     12.08 o 
   6   5  24       12.21       14.50      5.02 o 
   0   6  24      410.89      432.10     19.76 o 
   1   6  24       19.90       15.05      5.33 o 
   2   6  24        9.56       10.78      5.13 o 
   3   6  24       28.75       23.79      5.37 o 
   4   6  24       53.16       50.92      6.86 o 
   5   6  24        8.90       17.11      4.18 o 
   1   7  24       49.13       47.46      6.22 o 
   2   7  24      162.23      153.50      9.92 o 
   3   7  24       34.30       37.63      5.08 o 
   1   1  25       15.39       16.04      6.55 o 
   2   1  25       44.23       48.91      8.01 o 
   3   1  25       71.74       93.06     10.35 o 
   4   1  25        9.68        8.31      9.60 o 
   5   1  25      346.15      317.33     18.26 o 
   6   1  25       24.38       22.87      6.23 o 
   7   1  25       18.29       14.24      5.88 o 
   8   1  25        3.14        2.88      4.07 o 
   0   2  25       96.48       70.67      8.91 o 
   1   2  25        0.89       -5.46      5.89 o 
   2   2  25       12.04       -2.76      6.47 o 
   3   2  25      241.13      229.24     16.26 o 
   4   2  25       92.17      103.87     10.58 o 
   5   2  25       93.50       84.12      9.14 o 
   6   2  25      424.61      429.38     19.97 o 
   7   2  25        2.72        2.85      4.93 o 
   8   2  25      331.51      319.41     13.42 o 
   1   3  25      325.04      284.13     17.23 o 
   2   3  25      102.53      100.11     11.83 o 
   3   3  25      131.48      149.94     13.06 o 
   4   3  25        0.07        0.00      5.68 o 
   5   3  25      330.80      329.76     17.08 o 
   6   3  25        2.84        1.07      4.65 o 
   7   3  25        7.63        4.93      4.75 o 
   0   4  25      647.44      660.68     25.91 o 
   1   4  25      345.57      383.52     20.15 o 
   2   4  25      392.51      402.92     20.11 o 
   3   4  25      104.50       92.85     10.49 o 
   4   4  25        4.03        0.83      5.01 o 
   5   4  25        5.25        1.47      4.50 o 
   6   4  25        0.40        1.79      4.00 o 
   7   4  25       25.24       40.37      5.33 o 
   1   5  25      169.23      188.37     13.53 o 
   2   5  25        4.39       12.28      5.11 o 
   3   5  25       65.41       71.02      8.56 o 
   4   5  25       18.25       13.94      5.76 o 
   5   5  25       77.71       69.73      7.04 o 
   6   5  25       96.05       98.03      8.01 o 
   0   6  25      386.41      360.51     16.93 o 
   1   6  25       47.73       38.68      6.93 o 
   2   6  25       33.62       30.68      6.05 o 
   3   6  25        3.48       -2.42      3.73 o 
   4   6  25      161.81      165.46     10.24 o 
   1   7  25       12.58       17.47      3.95 o 
   2   7  25       20.39       31.10      5.19 o 
   0   0  26     1127.08     1175.94     35.48 o 
   1   0  26       52.72       32.47      7.65 o 
   2   0  26       33.02       49.29      8.08 o 
   3   0  26      463.83      404.68     20.25 o 
   4   0  26       82.72       85.94      9.72 o 
   5   0  26      138.38      145.86     12.34 o 
   6   0  26      291.59      358.55     17.87 o 
   7   0  26      803.53      777.01     25.06 o 
   8   0  26       23.88       34.79      4.55 o 
   1   1  26      130.66      137.83     12.36 o 
   2   1  26      100.03       93.94     10.85 o 
   3   1  26     1569.51     1563.20     41.74 o 
   4   1  26       16.47       25.59      6.20 o 
   5   1  26        0.73       -2.60      6.11 o 
   6   1  26        2.03        3.47      5.30 o 
   7   1  26       87.35       99.65      8.74 o 
   0   2  26     1454.35     1414.92     39.41 o 
   1   2  26      747.52      701.00     27.46 o 
   2   2  26      419.43      445.49     21.43 o 
   3   2  26       71.68       61.00      9.08 o 
   4   2  26      116.75      127.04     12.45 o 
   5   2  26       12.72       20.19      5.83 o 
   6   2  26        1.82        3.29      6.31 o 
   7   2  26        0.02       -4.27      4.76 o 
   1   3  26     1999.77     1877.49     55.94 o 
   2   3  26       37.72       50.62      9.08 o 
   3   3  26      293.59      285.37     16.60 o 
   4   3  26        2.34       -1.29      6.20 o 
   5   3  26      106.27      105.48     10.79 o 
   6   3  26       50.00       43.93      7.23 o 
   7   3  26        3.69        4.82      3.47 o 
   0   4  26        1.87        0.90      3.25 o 
   1   4  26      478.47      461.75     21.43 o 
   2   4  26       82.28       64.99      9.48 o 
   3   4  26       98.65      106.11     10.58 o 
   4   4  26      126.35      115.80     10.98 o 
   5   4  26       11.59       12.17      3.32 o 
   6   4  26        2.72       -2.66      4.16 o 
   1   5  26      171.41      157.96     11.70 o 
   2   5  26      129.31      150.28     11.54 o 
   3   5  26       89.03       81.60      9.20 o 
   4   5  26       15.31       10.24      6.02 o 
   5   5  26       29.18       28.78      5.31 o 
   0   6  26      908.83      860.39     25.97 o 
   1   6  26        4.85       -4.85      6.80 o 
   2   6  26      148.22      144.99     10.18 o 
   3   6  26       15.51       22.85      5.34 o 
   4   6  26       20.91       22.81      4.45 o 
   1   7  26       37.74       42.82      5.56 o 
   1   1  27     1426.97     1415.99     39.61 o 
   2   1  27       94.55       99.11     10.41 o 
   3   1  27       88.75      103.07     11.02 o 
   4   1  27        0.51       -5.36      7.58 o 
   5   1  27       64.50       63.90      8.36 o 
   6   1  27       92.87       76.82      9.48 o 
   7   1  27        0.90        0.00      4.29 o 
   0   2  27      142.83      196.63     14.56 o 
   1   2  27      391.20      406.37     20.72 o 
   2   2  27        1.64        1.39      5.01 o 
   3   2  27       11.18       16.38      5.46 o 
   4   2  27      109.50      109.91     10.73 o 
   5   2  27       30.71       34.26      7.85 o 
   6   2  27       61.10       50.61      6.31 o 
   7   2  27       16.31       25.65      4.36 o 
   1   3  27      827.71      887.02     30.35 o 
   2   3  27      560.22      542.29     23.64 o 
   3   3  27        3.36        5.25      6.15 o 
   4   3  27        0.46        4.93      5.77 o 
   5   3  27      213.83      217.13     13.61 o 
   6   3  27      120.43      128.04      9.28 o 
   0   4  27       34.26       49.81      7.88 o 
   1   4  27      107.60      112.68     11.42 o 
   2   4  27       44.11       38.79      6.75 o 
   3   4  27      237.74      237.35     14.90 o 
   4   4  27       52.95       52.17      8.53 o 
   5   4  27       13.60       11.07      4.52 o 
   6   4  27       11.64       20.01      3.81 o 
   1   5  27        0.61        0.75      4.59 o 
   2   5  27      367.08      350.93     16.79 o 
   3   5  27      114.52      114.44      9.94 o 
   4   5  27        5.75        2.60      4.97 o 
   5   5  27       86.98       93.28      7.38 o 
   0   6  27      133.71      130.74     10.40 o 
   1   6  27       44.77       42.80      5.60 o 
   2   6  27      192.56      184.52     11.29 o 
   3   6  27      152.94      176.30     10.26 o 
   0   0  28     1571.42     1381.46     39.08 o 
   1   0  28      320.63      336.18     18.47 o 
   2   0  28        2.31        0.00      4.78 o 
   3   0  28      594.43      587.13     24.59 o 
   4   0  28        4.47        9.54      4.16 o 
   5   0  28      111.75      112.49     10.27 o 
   6   0  28        1.40       -5.04      7.04 o 
   7   0  28       16.20       21.05      4.76 o 
   1   1  28        0.44       -6.05      6.05 o 
   2   1  28      666.57      639.28     25.60 o 
   3   1  28       18.18        7.22      6.38 o 
   4   1  28       37.69       21.52      7.36 o 
   5   1  28     1311.89     1402.79     43.92 o 
   6   1  28       35.06       42.71      7.18 o 
   7   1  28        2.53        1.45      4.47 o 
   0   2  28      159.08      144.75     12.69 o 
   1   2  28      771.58      728.99     27.83 o 
   2   2  28       28.98       46.40      7.90 o 
   3   2  28        1.56        0.00      4.59 o 
   4   2  28       26.67       32.48      7.23 o 
   5   2  28        6.58        5.20      4.53 o 
   6   2  28       20.87       29.30      5.40 o 
   7   2  28        0.94        0.64      3.60 o 
   1   3  28      389.83      388.26     20.23 o 
   2   3  28        6.76       10.50      4.29 o 
   3   3  28       11.51        5.86      5.10 o 
   4   3  28        1.01        4.62      4.22 o 
   5   3  28      284.46      299.48     15.27 o 
   6   3  28        0.46        2.36      3.60 o 
   0   4  28        8.29        1.26      6.28 o 
   1   4  28      391.24      424.48     20.16 o 
   2   4  28        1.77       -5.86      5.86 o 
   3   4  28       11.33       11.20      4.67 o 
   4   4  28       55.74       69.13      7.73 o 
   5   4  28        0.00       -1.64      4.35 o 
   1   5  28       22.09       18.86      5.28 o 
   2   5  28       15.14       13.29      4.97 o 
   3   5  28       89.93       92.13      8.07 o 
   4   5  28       83.72      103.02      7.84 o 
   0   6  28       23.84       19.73      5.25 o 
   1   6  28       34.24       31.67      5.73 o 
   2   6  28        0.34       -0.72      3.86 o 
   1   1  29      392.09      354.06     19.28 o 
   2   1  29        8.73       17.13      5.50 o 
   3   1  29       89.27       79.50      8.91 o 
   4   1  29        0.00       -6.38      6.38 o 
   5   1  29       42.72       48.62      7.38 o 
   6   1  29      122.62      132.69     10.26 o 
   0   2  29        1.63        4.07      5.25 o 
   1   2  29       15.04        6.75      7.26 o 
   2   2  29       64.59       67.97      8.63 o 
   3   2  29      312.70      332.22     17.96 o 
   4   2  29      146.97      156.72     11.83 o 
   5   2  29        1.93        3.08      4.70 o 
   6   2  29      101.72       95.06      8.56 o 
   1   3  29       23.21       38.62      7.13 o 
   2   3  29        1.78       -2.51      5.88 o 
   3   3  29       72.75       79.65      9.06 o 
   4   3  29        0.07        0.00      4.62 o 
   5   3  29       36.75       36.68      6.78 o 
   6   3  29      248.62      258.00     12.56 o 
   0   4  29      219.80      248.95     14.61 o 
   1   4  29       87.52      119.70     10.95 o 
   2   4  29        2.96        2.23      6.32 o 
   3   4  29        1.16        4.12      4.45 o 
   4   4  29      220.11      223.17     12.74 o 
   5   4  29        0.03       -2.85      3.49 o 
   1   5  29      452.03      406.46     17.79 o 
   2   5  29       15.73       21.55      5.08 o 
   3   5  29       86.13      101.24      8.48 o 
   4   5  29       51.21       54.93      6.25 o 
   0   6  29       13.67       13.82      4.07 o 
   1   6  29       43.32       54.47      6.34 o 
   0   0  30      105.35       86.91     10.59 o 
   1   0  30      469.91      484.17     22.32 o 
   2   0  30        0.85       -1.32      5.40 o 
   3   0  30       71.64       72.98      8.37 o 
   4   0  30       21.91       22.47      4.97 o 
   5   0  30       11.91       20.24      4.06 o 
   6   0  30      354.64      443.33     17.28 o 
   1   1  30      498.25      466.69     21.69 o 
   2   1  30      139.33      163.74     13.30 o 
   3   1  30        0.28       -6.25      6.25 o 
   4   1  30        0.98        9.17      3.75 o 
   5   1  30       86.58       74.05      8.54 o 
   6   1  30       57.39       47.47      7.21 o 
   0   2  30      280.42      289.12     16.98 o 
   1   2  30       92.04       87.49     10.39 o 
   2   2  30       44.73       43.86      7.65 o 
   3   2  30        1.29       -2.40      4.79 o 
   4   2  30       11.28       10.87      5.76 o 
   5   2  30        5.38        4.61      5.45 o 
   6   2  30       27.82       25.03      5.68 o 
   1   3  30       83.59       88.58      9.83 o 
   2   3  30       22.60       28.23      6.93 o 
   3   3  30      113.90      103.74     10.44 o 
   4   3  30       42.75       47.22      6.77 o 
   5   3  30        0.79       -0.80      4.68 o 
   0   4  30      691.60      680.16     24.05 o 
   1   4  30        0.95       -4.30      5.50 o 
   2   4  30       67.10       74.31      8.74 o 
   3   4  30        0.44        1.85      3.47 o 
   4   4  30        5.24        7.88      4.73 o 
   1   5  30       46.96       45.28      6.57 o 
   2   5  30       56.85       50.58      6.60 o 
   3   5  30        2.13       -1.38      5.50 o 
   1   1  31        1.71        4.26      4.09 o 
   2   1  31      250.83      222.53     15.18 o 
   3   1  31       26.68       20.27      5.17 o 
   4   1  31       42.15       54.04      6.86 o 
   5   1  31       34.06       43.00      5.82 o 
   6   1  31        0.81       -5.14      5.14 o 
   0   2  31      160.34      160.15     12.33 o 
   1   2  31        4.11        2.46      4.61 o 
   2   2  31       16.46       22.99      5.08 o 
   3   2  31      133.14      143.55     11.16 o 
   4   2  31       83.17       88.06      9.48 o 
   5   2  31       68.31       63.06      6.83 o 
   1   3  31      195.97      178.50     12.88 o 
   2   3  31      215.44      206.95     13.38 o 
   3   3  31      112.31      124.13     10.26 o 
   4   3  31       16.74       16.06      5.20 o 
   5   3  31      146.06      144.27      9.66 o 
   0   4  31       74.05       65.66      7.56 o 
   1   4  31      115.29      124.25     10.63 o 
   2   4  31       15.90       12.23      4.32 o 
   3   4  31       34.79       52.29      6.41 o 
   4   4  31       65.63       45.02      7.00 o 
   1   5  31        2.14        2.94      4.29 o 
   2   5  31       40.79       42.62      5.50 o 
   0   0  32       15.77       26.97      6.18 o 
   1   0  32       23.97       17.79      5.11 o 
   2   0  32       89.28       60.09      8.53 o 
   3   0  32      115.76      115.62     10.06 o 
   4   0  32      154.74      182.35     11.87 o 
   5   0  32       27.09       34.72      5.63 o 
   1   1  32      102.23      115.46     11.18 o 
   2   1  32      231.59      273.09     15.82 o 
   3   1  32        0.04       -3.58      4.70 o 
   4   1  32       19.63       13.24      5.01 o 
   5   1  32        0.90       -0.51      3.26 o 
   0   2  32       93.23      104.51      9.81 o 
   1   2  32        0.11        0.00      4.18 o 
   2   2  32      148.64      144.72     10.84 o 
   3   2  32        0.30       -5.42      5.42 o 
   4   2  32        9.10       14.54      4.32 o 
   5   2  32       22.37       15.08      4.41 o 
   1   3  32       61.63       53.14      7.35 o 
   2   3  32        4.44        5.88      4.38 o 
   3   3  32       49.06       51.85      6.58 o 
   4   3  32       10.69        6.90      4.24 o 
   0   4  32       10.77       17.66      4.56 o 
   1   4  32        0.17        0.86      3.11 o 
   2   4  32       51.75       54.99      6.44 o 
   3   4  32        6.35        6.49      3.66 o 
   1   1  33       88.41       93.94      9.83 o 
   2   1  33       30.25       34.53      6.28 o 
   3   1  33       44.46       65.64      7.59 o 
   4   1  33       13.38       13.23      4.27 o 
   5   1  33        0.09        2.13      2.91 o 
   0   2  33      332.05      320.77     15.79 o 
   1   2  33        0.06        0.00      5.11 o 
   2   2  33       48.35       48.79      6.93 o 
   3   2  33        8.76        5.36      4.50 o 
   4   2  33        5.77        9.49      4.09 o 
   1   3  33       21.23       11.69      4.04 o 
   2   3  33      391.63      384.48     16.44 o 
   3   3  33        8.84        1.52      5.39 o 
   0   4  33      110.16       90.85      8.28 o 
   1   4  33        1.39       -2.22      5.28 o 
   2   4  33        7.16       11.68      4.16 o 
   0   0  34        0.72       -4.15      5.28 o 
   1   0  34       39.15       54.25      6.93 o 
   2   0  34       74.83       73.79      8.07 o 
   3   0  34        4.58        6.92      4.68 o 
   4   0  34       30.45       28.41      4.55 o 
   1   1  34       12.35       18.00      5.30 o 
   2   1  34       35.07       33.32      5.31 o 
   3   1  34       14.62        5.91      6.26 o 
   4   1  34        1.21       -1.39      4.41 o 
   0   2  34       11.06       15.80      4.68 o 
   1   2  34       46.04       63.13      6.64 o 
   2   2  34       16.23       11.59      4.78 o 
   3   2  34        1.76        7.67      4.24 o 
   1   3  34       12.68        4.79      5.17 o 
   2   3  34        1.92        0.00      4.04 o 
   3   3  34        1.14       -1.88      3.26 o 
   0   4  34       18.40       19.69      4.90 o 
   1   1  35        0.55        3.51      3.80 o 
   2   1  35       38.63       45.74      6.28 o 
   3   1  35        2.87        0.00      3.90 o 
   0   2  35      206.63      242.74     12.95 o 
   1   2  35        9.28        0.54      4.56 o 
   2   2  35       30.50       29.02      5.37 o 
   3   2  35       57.47       45.30      6.00 o 
   1   3  35        1.01        0.44      3.09 o 
   0   0  36        0.05        1.58      3.52 o 
   1   0  36        2.96        6.12      4.15 o 
   2   0  36       80.99       79.64      8.02 o 
   1   1  36       83.11       76.85      7.61 o 
   2   1  36      411.27      452.35     16.68 o 
   0   2  36        0.06        1.36      3.49 o 
   1   2  36       29.55       25.58      4.91 o 
                                                 
